# Supplementary material for: Contrasting Genetic Footprints among Saharan Olive Populations: Potential Causes and Conservation Implications
Source: Plants (Basel). 2021 Jun 14;10(6):1207. doi: 10.3390/plants10061207 (PMC8231981; doi:10.3390/plants10061207)
Supplement: Supplementary file 1 [file plants-10-01207-s001.zip]

Archive with 2 entries (2 files):
- Supplementary information v5.pdf
- Table S3.xlsx
