# Supplementary material for: Contrasting Genetic Footprints among Saharan Olive Populations: Potential Causes and Conservation Implications
Source: Plants (Basel). 2021 Jun 14;10(6):1207. doi: 10.3390/plants10061207 (PMC8231981; doi:10.3390/plants10061207)
Supplement: Supplementary file 1 [file plants-10-01207-s001.zip › Table S3.xlsx]

## Sheet: Table S3a (Data complete)
Table S3a. Complete dataset, including genetic profile (nuclear SSR profile + chlorotype), GPS coordinates, altitude, massif, population and subpopulation for each studied tree.
This dataset comprises 383 genotypes (after excluding clones) from the Saharan mountains (+1 from Djebel Marra). Two and 17 indivduals were not analysed with nuclear and plastid markers, respectively.
Four polyploid inidviduals were revealed (in bold) and excluded in some analyses.
Individual name	DNA code	Main massif	Population	Subpopulation	Latitude	Longitude	Altitude	Country-Massif	DCA05	DCA18	GAPU71A	DCA14	PA(ATT)2	DCA08	DCA09	DCA01	DCA15	DCA03	EMO03	GAPU45	chlorotype*
Bagzane 1	O1/1W	4	14	20	17.83612	8.75288	1718	Niger-Bagezan	211-223	162-182	217-219	151-151	109-109	133-133	189-189	254-258	251-251	239-239	205-205	185-187	417
Bagzane 2	O2	4	14	20	17.83678	8.75319	1724	Niger-Bagezan	211-215	166-198	219-223	151-151	109-109	121-135	169-181	236-266	251-258	239-251	202-205	185-185	417
Bagzane 3	O3	4	14	20	17.83774	8.75387	1726	Niger-Bagezan	201-211	182-184	217-219	151-152	109-109	135-135	169-183	254-260	251-251	247-251	205-216	185-187	417
Bagzane 4-5	O4/5	4	14	20	17.83782	8.76194	1768	Niger-Bagezan	213-223	162-162	217-219	150-151	109-109	119-133	181-189	228-230	251-251	247-251	205-212	185-187	417
Bagzane 6-7	O6/7	4	14	20	17.83710	8.76282	1745	Niger-Bagezan	0	162-166	217-219	151-151	109-109	119-135	185-189	232-256	251-258	247-253	205-205	185-185	417
Bagzane 8	O8	4	14	20	17.83715	8.76287	1745	Niger-Bagezan	211-215	162-190	217-219	151-152	109-109	119-135	169-185	232-248	251-258	247-253	205-205	185-187	417
Bagzane 9-10	O9-10	4	14	20	17.83765	8.76286	1745	Niger-Bagezan	211-215	166-196	219-223	149-150	109-109	133-133	179-181	254-260	251-251	239-247	202-216	185-185	418
Bagzane 12	O12	4	14	20	17.83770	8.76291	1745	Niger-Bagezan	211-211	170-184	217-217	149-151	109-109	119-135	169-181	254-256	251-251	239-247	205-205	185-185	0
Bagzane 14	O14	4	14	20	17.83775	8.76296	1739	Niger-Bagezan	211-215	166-198	219-223	149-150	109-109	133-133	181-181	254-260	251-251	239-247	216-216	185-185	418
Bagzane 15-16	O15/16	4	14	20	17.83780	8.76301	1739	Niger-Bagezan	211-215	168-170	217-217	151-151	109-109	133-135	169-181	256-256	251-251	247-247	205-205	185-185	417
Bagzane 17-18	O17/18	4	14	20	17.83932	8.76307	1709	Niger-Bagezan	223-223	170-182	217-217	151-151	109-109	119-133	179-189	254-260	258-258	241-249	205-212	185-185	417
Bagzane 19	O19	4	14	20	17.84825	8.76643	1688	Niger-Bagezan	205-211	182-184	217-219	149-151	109-112	133-135	169-181	238-258	258-258	239-239	205-205	185-185	417
Bagzane 20	O20	4	14	20	17.84773	8.76648	1726	Niger-Bagezan	213-215	162-202	217-217	150-152	109-109	119-133	179-181	254-260	258-258	247-247	202-216	185-187	0
Bagzane 21	O21	4	14	20	17.84778	8.76643	1726	Niger-Bagezan	209-215	182-184	217-217	150-151	109-109	133-135	181-181	236-244	251-258	239-239	205-205	185-185	417
Bagzane 22-23	O22/23	4	14	20	17.84653	8.77036	1804	Niger-Bagezan	209-211	184-184	217-219	151-151	109-109	131-131	181-189	254-254	258-258	239-249	214-218	185-185	418
Bagzane 24	O24	4	14	20	17.84673	8.76954	1786	Niger-Bagezan	215-215	162-182	217-219	151-151	109-109	135-135	181-189	228-254	258-258	239-253	205-216	185-185	418
Bagzane 25-27	O26 (tetraploid)	4	14	20	17.84746	8.76945	1759	Niger-Bagezan	0	0	0	149-151	109-112	121-135-139	181-183-191	244-246-254	251-258	249-253	205-210-218	185-187	417
Bagzane 28	O28	4	14	20	17.84741	8.76940	1759	Niger-Bagezan	205-215	162-166	217-217	150-151	109-109	119-135	181-189	252-254	251-251	239-249	202-205	185-185	418
Bagzane 29	O29	4	14	20	17.84783	8.76878	1759	Niger-Bagezan	211-215	162-182	217-219	151-152	109-109	135-135	181-189	252-254	251-251	239-249	205-205	185-187	418
Bagzane 30-31	O30-31	4	14	20	17.84787	8.76879	1759	Niger-Bagezan	209-227	0	217-219	151-151	109-109	133-135	189-189	250-256	251-251	247-249	205-216	185-187	417
Bagzane 32	O32	4	14	20	17.84855	8.76860	1717	Niger-Bagezan	205-211	166-182	217-217	151-152	109-109	119-133	169-181	252-256	251-251	249-253	202-205	185-187	418
Bagzane 33-34	O33-34	4	14	20	17.84897	8.76855	1692	Niger-Bagezan	211-211	182-198	217-217	150-151	109-109	133-133	181-189	232-258	251-258	239-247	205-205	185-185	417
Bagzane 37-38	O37-38	4	14	20	17.84991	8.77004	1712	Niger-Bagezan	211-211	166-166	217-217	150-151	109-109	135-135	181-181	250-256	251-258	241-247	199-216	185-185	417
Bagzane 39	O39	4	14	20	17.84996	8.77009	1712	Niger-Bagezan	215-223	169-182	217-219	149-151	109-109	119-135	169-181	236-236	251-258	239-239	202-205	185-185	419
Bagzane 40	O40	4	14	20	17.85025	8.77205	1736	Niger-Bagezan	0	0	0	151-151	109-109	133-135	169-181	254-258	251-251	247-247	205-218	185-185	417
Bagzane 41	O41	4	14	20	17.85069	8.77083	1691	Niger-Bagezan	209-215	162-162	217-219	149-151	109-109	133-133	179-181	254-258	251-251	239-249	202-205	185-187	417
Bagzane 42	O42	4	14	20	17.85074	8.77088	1691	Niger-Bagezan	213-215	182-182	217-219	151-151	109-109	133-133	169-181	244-262	251-251	249-253	205-214	185-187	417
Bagzane 43-44	O43-44	4	14	20	17.85079	8.77093	1691	Niger-Bagezan	0	0	0	149-149	109-109	133-135	179-181	244-254	251-258	249-251	202-205	185-185	0
Bagzane 45	O45	4	14	20	17.85203	8.77263	1700	Niger-Bagezan	0	0	0	151-162	109-109	119-135	179-183	228-258	251-251	249-249	205-216	185-185	0
Bagzane 46	O46	4	14	20	17.84999	8.77121	1732	Niger-Bagezan	201-205	184-184	217-217	149-151	109-109	135-139	181-183	250-254	258-258	249-251	205-216	185-185	417
Bagzane 47-48	O47-48	4	14	20	17.85215	8.77277	1667	Niger-Bagezan	205-211	170-172	217-217	151-151	109-109	133-135	169-181	230-256	251-258	247-249	202-218	185-185	417
Bagzane 49	O49	4	14	20	17.85218	8.77272	1667	Niger-Bagezan	211-213	166-184	217-217	150-152	109-109	135-135	181-181	228-244	251-251	249-253	199-202	185-185	418
Bagzane 50-51	O50-51	4	14	20	17.85208	8.77268	1700	Niger-Bagezan	209-211	182-182	217-217	151-151	109-109	133-135	169-189	254-264	251-251	239-249	199-205	185-187	417
Bagzane 52	O52	4	14	20	17.85214	8.77294	1691	Niger-Bagezan	209-211	182-182	217-217	149-151	109-109	133-135	169-181	254-262	251-251	239-249	202-205	185-187	417
Bagzane 53	O53	4	14	20	17.85219	8.77299	1691	Niger-Bagezan	205-211	162-166	217-219	150-150	109-109	133-135	169-181	254-254	251-251	247-247	205-205	185-185	417
Bagzane 54	O54	4	14	20	17.85232	8.77234	1667	Niger-Bagezan	209-209	170-182	217-217	150-152	109-109	119-137	169-181	254-254	251-258	249-249	205-205	185-185	0
Bagzane 55-56	O55-56	4	14	20	17.81937	8.76558	1769	Niger-Bagezan	0	0	0	150-151	109-109	119-133	189-189	244-250	251-251	239-247	202-205	185-185	418
Bagzane 74	O74	4	14	20	17.85588	8.77761	1639	Niger-Bagezan	205-213	182-182	217-217	151-151	109-109	135-139	169-181	248-250	251-258	239-247	205-214	185-187	417
Bagzane 75	O75	4	14	20	17.83843	8.78552	1801	Niger-Bagezan	209-211	182-196	217-217	150-151	109-109	133-135	169-193	254-262	251-251	239-249	202-205	185-187	417
Bagzane 76-78	O76-78	4	14	20	17.84831	8.73617	1884	Niger-Bagezan	205-205	198-210	219-219	149-150	109-109	119-135	181-189	252-254	258-258	239-239	214-214	185-189	420
Bagzane 79	O79	4	14	20	17.85243	8.77759	1713	Niger-Bagezan	205-211	166-198	219-219	150-151	109-109	133-133	181-189	242-258	258-258	247-249	205-212	189-189	417
Bagzane 80-81	O80/81	4	14	20	17.84920	8.76990	1746	Niger-Bagezan	211-215	166-182	217-217	149-150	109-112	119-133	181-183	242-256	251-258	247-249	205-205	185-185	417
Bagzane 82	O82	4	14	20	17.85004	8.77090	1732	Niger-Bagezan	205-209	166-182	217-219	150-150	109-109	135-135	181-193	254-262	251-251	247-249	199-202	185-187	0
Bagzane 58	O58	4	15	21	17.73458	8.76476	1567	Niger-Bagezan	205-205	166-182	217-217	150-152	109-109	119-135	169-181	254-258	251-251	239-239	205-217	185-187	417
Bagzane 60-61	O60-61	4	15	21	17.73433	8.76361	1608	Niger-Bagezan	201-205	190-198	217-219	151-151	109-109	121-137	169-169	254-258	258-258	239-253	205-205	185-187	418
Bagzane 62-63	O62-63	4	15	21	17.71678	8.75641	1571	Niger-Bagezan	209-213	162-166	217-217	150-152	109-109	133-133	171-181	242-244	258-258	239-245	202-217	185-187	418
Bagzane 64	O64	4	15	21	17.72834	8.76765	1542	Niger-Bagezan	199-215	166-166	217-217	149-152	109-109	119-133	179-189	230-244	258-258	239-239	205-217	185-185	417
Bagzane 65-66	O65-66	4	15	21	17.72984	8.78484	1542	Niger-Bagezan	205-213	162-166	217-219	151-152	109-109	133-133	181-189	242-248	258-258	239-249	205-216	185-185	417
Bagzane 67	O67	4	15	21	17.74188	8.74479	1642	Niger-Bagezan	205-213	182-182	217-217	150-151	109-109	135-139	169-181	250-256	251-258	239-247	205-214	185-187	417
Bagzane 68-69	O68-69	4	15	21	17.73625	8.73076	1681	Niger-Bagezan	205-211	182-182	217-219	151-152	109-109	133-135	169-169	252-254	251-258	239-253	205-216	185-187	417
Bagzane 70	O70	4	15	21	17.73910	8.76847	1643	Niger-Bagezan	211-211	162-166	217-217	149-151	109-109	121-135	181-181	254-256	258-258	239-239	214-216	185-185	0
Bagzane 71-73	O71-73	4	15	21	17.73698	8.77506	1607	Niger-Bagezan	205-225	182-182	217-217	145-152	109-109	133-135	169-181	236-256	258-258	245-249	205-205	185-187	417
Egalah 84-85	O84-85	4			18.17500	8.69900	1355	Niger-Egalah	205-215	181-194	217-219	151-162	109-109	133-139	179-191	244-258	251-251	247-247	202-205	185-187	418
Tamgak 86	O86b	3	11	17	19.05534	8.62045	1623	Niger-Tamgak	219-227	182-182	219-223	149-151	109-109	121-121	181-187	258-258	251-258	247-247	205-205	185-187	409
Tamgak 87-90	O87-90	3	11	17	19.05528	8.62072	1623	Niger-Tamgak	199-227	166-182	219-223	149-149	109-109	119-133	181-181	240-258	251-251	239-241	205-217	185-187	405
Tamgak 91	O91	3	11	17	19.05524	8.62086	1623	Niger-Tamgak	205-213	182-182	217-219	149-162	109-109	133-133	181-195	244-258	251-251	239-247	202-212	185-187	405
Tamgak 92-93	O92-93	3	11	17	19.05669	8.62896	1622	Niger-Tamgak	201-227	162-182	219-223	149-150	109-109	121-133	181-181	228-258	258-258	241-249	215-218	185-187	401
Tamgak 94	O94	3	11	17	19.05621	8.62887	1652	Niger-Tamgak	201-213	162-172	223-223	149-149	109-109	119-121	181-181	228-240	251-258	241-253	205-215	185-193	401
Tamgak 95	O95	3	11	17	19.05634	8.62831	1620	Niger-Tamgak	213-213	168-182	219-223	149-149	109-109	119-135	169-181	240-264	251-251	241-241	205-217	185-193	405
Tamgak 96	O96	3	11	17	19.05583	8.62808	1642	Niger-Tamgak	219-225	168-182	217-223	149-149	109-109	121-121	181-183	232-240	258-258	241-241	205-216	185-185	405
Tamgak 97	O97	3	11	17	19.05483	8.62816	1668	Niger-Tamgak	213-227	166-166	219-223	150-162	109-109	119-121	169-185	244-262	251-251	239-247	199-216	185-185	405
Tamgak 98-99	O98-99	3	11	17	19.05499	8.62741	1667	Niger-Tamgak	215-219	168-172	219-223	149-150	109-109	121-135	181-181	240-240	251-258	239-241	199-202	185-187	405
Tamgak 100	O100	3	11	17	19.05490	8.62730	1667	Niger-Tamgak	213-213	172-192	219-223	149-149	109-112	121-133	181-181	228-258	251-251	239-253	205-215	193-193	405
Tamgak 101	O101	3	11	17	19.05451	8.62700	1714	Niger-Tamgak	213-213	182-182	219-219	149-150	109-109	121-133	169-181	226-240	251-258	241-247	217-217	185-185	405
Tamgak 102	O102	3	11	17	19.05456	8.62705	1714	Niger-Tamgak	0	0	0	149-150	109-109	119-121	187-189	238-240	251-258	239-247	205-217	185-185	0
Tamgak 103-104	O103-104	3	11	17	19.05433	8.62695	1714	Niger-Tamgak	201-213	162-172	223-223	149-152	109-109	133-133	181-187	238-258	251-258	239-247	205-217	185-187	405
Tamgak 105	O105	3	11	17	19.05438	8.62700	1714	Niger-Tamgak	213-213	168-182	219-223	149-149	109-109	119-121	169-169	256-258	251-251	247-249	199-217	185-185	401
Tamgak 106	O106	3	11	17	19.05443	8.62705	1714	Niger-Tamgak	213-227	168-182	217-223	149-149	109-109	121-133	181-181	254-258	258-258	239-249	205-218	185-185	405
Tamgak 107	O107	3	11	17	19.05403	8.62688	1714	Niger-Tamgak	213-227	182-182	211-223	149-149	109-109	133-133	181-181	240-254	258-258	241-249	202-205	185-187	405
Tamgak 108	O108	3	11	17	19.05374	8.62720	1743	Niger-Tamgak	215-227	172-182	219-223	150-151	109-109	119-119	181-185	240-258	251-251	239-239	199-205	185-187	409
Tamgak 109	O109	3	11	17	19.05390	8.62781	1705	Niger-Tamgak	211-213	172-182	217-219	150-163	109-109	119-133	169-177	246-246	251-258	249-253	202-205	185-193	409
Tamgak 110	O110	3	11	17	19.05405	8.62771	1705	Niger-Tamgak	199-227	166-172	223-223	149-150	109-109	119-133	169-181	244-246	251-258	239-241	205-217	185-185	409
Tamgak 111	O111	3	11	17	19.05430	8.62794	1709	Niger-Tamgak	213-219	182-182	217-219	149-149	109-109	121-133	181-181	240-258	258-258	241-247	205-217	185-187	405
Tamgak 112	O112	3	11	17	19.05435	8.62798	1709	Niger-Tamgak	219-223	182-182	219-219	145-149	109-109	133-133	181-183	238-258	258-258	247-247	217-217	187-187	405
Tamgak 113	O113	3	11	17	19.05481	8.62801	1668	Niger-Tamgak	0	0	0	0	0	0	0	0	0	0	0	0	405
Tamgak 114	O114	3	12	18	19.06054	8.65696	1699	Niger-Tamgak	213-227	172-182	217-219	149-151	109-109	119-119	169-181	244-246	251-258	239-247	199-199	187-193	401
Tamgak 115-116	O115-116	3	12	18	19.06023	8.65732	1725	Niger-Tamgak	213-227	172-182	217-223	145-151	109-109	119-121	169-185	236-246	251-258	239-239	199-199	185-193	401
Tamgak 117-119	O117-119	3	12	18	19.05636	8.66047	1762	Niger-Tamgak	205-223	182-182	217-223	150-151	109-109	119-121	169-181	240-258	251-258	241-241	199-199	187-193	405
Tamgak 120	O120	3	12	18	19.05641	8.66052	1762	Niger-Tamgak	205-217	166-182	217-217	149-149	109-109	119-135	169-181	240-244	251-258	239-241	199-199	185-185	405
Tamgak 121	O121	3	12	18	19.05646	8.66057	1762	Niger-Tamgak	205-217	162-182	217-217	149-149	109-109	121-135	169-181	240-240	258-258	239-253	199-199	187-187	405
Tamgak 122	O122	3	12	18	19.05651	8.66062	1762	Niger-Tamgak	205-211	182-182	217-223	149-162	109-109	119-121	169-181	240-240	258-258	239-241	199-205	185-187	405
Tamgak 123	O123	3	12	18	19.05592	8.66073	1764	Niger-Tamgak	205-211	162-182	217-223	145-152	109-109	119-135	169-181	240-240	251-258	241-253	199-199	185-187	405
Tamgak 124	O124	3	12	18	19.05597	8.66078	1764	Niger-Tamgak	0	0	0	0	0	0	0	0	0	0	0	0	401
Tamgak 125	O125	3	12	18	19.05602	8.66083	1764	Niger-Tamgak	205-205	182-182	211-217	145-151	109-109	119-119	181-183	240-240	258-258	241-241	199-217	185-185	405
Tamgak 126	O126	3	12	18	19.05742	8.66034	1750	Niger-Tamgak	213-219	166-182	217-223	152-162	109-109	119-121	181-183	244-246	251-258	239-239	199-205	187-187	401
Tamgak 127	O127	3	12	18	19.05802	8.66034	1743	Niger-Tamgak	213-227	166-182	217-217	151-152	109-109	119-133	183-183	240-246	251-251	239-239	205-205	187-187	401
Tamgak 128	O128	3	12	18	19.05807	8.66039	1743	Niger-Tamgak	211-219	166-182	217-223	149-151	109-109	121-121	169-169	238-244	258-258	239-253	199-199	185-185	401
Tamgak 129	O129	3	12	18	19.05853	8.66023	1743	Niger-Tamgak	213-213	182-182	219-219	149-152	109-109	133-133	181-187	238-256	251-258	229-239	205-218	185-187	405
Tamgak 130	O130	3	12	18	19.05858	8.66028	1743	Niger-Tamgak	205-205	170-182	219-219	149-151	109-112	119-121	169-181	240-248	251-258	247-253	217-217	185-185	401
Tamgak 133	O133b	3	12	18	19.04156	8.65208	1709	Niger-Tamgak	205-205	162-182	219-223	149-151	109-109	121-133	185-193	234-258	251-251	243-247	202-217	185-185	401
Tamgak 134	O133-134	3	12	18	19.03905	8.65355	1733	Niger-Tamgak	213-227	172-182	223-223	149-151	109-112	119-135	169-181	234-260	258-258	247-253	202-217	185-185	401
Tamgak 135	O135	3	12	18	19.03691	8.65589	1743	Niger-Tamgak	227-227	168-182	217-219	149-151	109-109	121-121	169-185	244-266	258-258	239-241	205-205	185-185	401
Tamgak 136	O136	3	13	19	19.02790	8.66380	1747	Niger-Tamgak	213-213	162-168	217-219	149-149	109-112	119-121	169-169	252-274	251-251	241-249	199-205	185-185	401
Tamgak 137	O137	3	13	19	19.02794	8.66384	1753	Niger-Tamgak	213-227	162-166	217-217	149-150	109-109	121-133	169-189	244-274	251-258	239-249	199-217	185-185	401
Tamgak 138	O138	3	13	19	19.02798	8.66388	1753	Niger-Tamgak	215-227	166-182	217-219	151-163	109-109	121-133	189-189	244-260	251-258	239-239	217-217	185-185	401
Tamgak 139	O139	3	13	19	19.02493	8.66601	1680	Niger-Tamgak	205-213	166-172	217-219	151-152	109-112	119-135	175-181	240-244	258-258	239-239	199-199	185-193	401
Tamgak 140	O140	3	13	19	19.02473	8.66650	1675	Niger-Tamgak	205-209	170-172	217-219	150-152	109-109	119-119	181-181	240-244	258-258	251-253	199-202	185-185	401
Tamgak 141	O141	3	13	19	19.02478	8.66655	1675	Niger-Tamgak	209-227	162-166	217-223	149-149	109-109	119-121	169-169	244-260	251-258	247-247	199-205	185-187	401
Tamgak 142	O142	3	13	19	19.02444	8.66701	1677	Niger-Tamgak	205-211	172-182	217-219	151-151	109-112	119-135	181-187	240-244	251-258	247-251	202-205	185-185	401
Tamgak 143	O143	3	13	19	19.02639	8.66282	1740	Niger-Tamgak	213-227	182-182	217-217	150-151	109-109	119-121	181-187	240-244	251-258	239-247	199-202	185-187	401
Tassili Jabbaren	LT	2	na	na	24.46500	9.71500	1753	Alegria-Tassili n'Ajjer	201-213	166-176	217-217	151-152	109-109	119-137	169-187	232-236	251-258	239-241	199-205	185-189	406
Tassili VC1	VC1	2	10	16	na	na	na	Alegria-Tassili n'Ajjer	0	0	0	186-186	109-109	127-135	169-181	228-232	251-251	239-239	199-199	185-189	0
Tassili VC2	VC2	2	10	16	na	na	na	Alegria-Tassili n'Ajjer	205-213	166-181	219-223	151-186	109-109	135-127	169-181	228-232	251-251	239-249	199-199	185-189	0
Tassili VC3	VC3	2	10	16	na	na	na	Alegria-Tassili n'Ajjer	201-213	152-162	217-223	149-149	106-109	119-127	169-181	232-242	251-251	229-241	217-217	185-189	0
Tassili 1-3	E1-3	2	10	16	24.61087	9.58940	1454	Alegria-Tassili n'Ajjer	213-213	166-168	217-217	151-156	109-109	127-137	169-169	228-274	251-251	241-241	205-217	189-193	401
Tassili 4	E4	2	10	16	24.61076	9.58962	1471	Alegria-Tassili n'Ajjer	201-221	162-181	217-223	151-151	106-109	121-137	169-179	232-232	251-251	239-239	199-205	185-189	409
Tassili 5-7	E5-7	2	10	16	24.61081	9.59025	1471	Alegria-Tassili n'Ajjer	213-213	166-181	211-223	151-151	106-112	127-143	169-185	232-232	251-268	239-241	217-217	185-185	401
Tassili 8	E8	2	10	16	24.60873	9.59109	1479	Alegria-Tassili n'Ajjer	199-213	162-162	219-223	161-161	106-109	119-137	169-169	228-232	251-251	239-241	205-217	185-185	406
Tassili 9-10	E9-10	2	10	16	24.60862	9.59101	1479	Alegria-Tassili n'Ajjer	199-221	162-166	219-223	151-151	109-109	119-135	169-181	228-230	251-251	239-241	199-199	185-185	406
Tassili 11	E11	2	10	16	24.60759	9.59085	1476	Alegria-Tassili n'Ajjer	199-213	166-181	217-219	149-150	109-109	127-137	169-181	230-264	251-251	239-241	199-205	185-187	406
Tassili 12	E12	2	10	16	24.60650	9.59196	1477	Alegria-Tassili n'Ajjer	211-219	181-182	211-223	161-165	109-109	127-127	189-189	226-238	251-251	241-249	205-217	185-187	401
Tassili 13	E13	2	10	16	24.60506	9.59475	1480	Alegria-Tassili n'Ajjer	209-213	154-181	211-223	151-186	106-106	135-137	169-185	218-244	251-258	239-241	199-218	185-185	401
Tassili 14	E14	2	10	16	24.60466	9.59872	1532	Alegria-Tassili n'Ajjer	199-215	176-182	217-223	151-161	109-109	119-137	169-181	240-242	251-258	239-241	199-199	185-185	401
Tassili 15	E15	2	10	16	24.60452	9.59984	1617	Alegria-Tassili n'Ajjer	201-213	162-162	217-219	149-161	109-109	119-133	187-189	238-272	251-251	239-239	199-217	185-189	401
Tassili 16	E16	2	10	16	24.60462	9.60186	1611	Alegria-Tassili n'Ajjer	199-213	166-166	223-223	151-161	109-109	137-137	169-181	240-242	251-251	239-241	199-205	185-189	401
Tassili 17	E17	2	10	16	24.60492	9.60549	1599	Alegria-Tassili n'Ajjer	199-223	162-162	211-223	152-161	109-109	127-143	179-181	218-240	251-258	241-249	199-202	185-185	401
Tassili 18	E18	2	10	16	24.60473	9.60663	1602	Alegria-Tassili n'Ajjer	219-219	154-166	217-223	150-151	109-109	119-137	181-187	232-272	251-251	241-241	199-199	193-193	401
Tassili 19	E19	2	10	16	24.60466	9.60691	1602	Alegria-Tassili n'Ajjer	199-209	166-181	219-219	149-149	106-109	121-137	181-189	226-226	251-251	239-249	205-218	185-187	406
Tassili 20	E20	2	10	16	24.61633	9.58663	1492	Alegria-Tassili n'Ajjer	199-213	154-176	223-225	151-151	109-109	127-127	169-181	232-236	251-251	229-239	217-217	185-189	406
Tassili 21	E21	2	10	16	24.62085	9.58588	1531	Alegria-Tassili n'Ajjer	199-213	154-162	217-223	151-152	109-109	137-137	169-173	240-274	251-258	241-241	202-204	185-193	401
Tassili 22	E22	2	10	16	24.62085	9.58572	1531	Alegria-Tassili n'Ajjer	199-201	162-166	219-219	151-151	109-109	119-137	187-189	240-242	251-251	241-241	202-218	185-193	403
Tassili 23-24	E23-24	2	10	16	24.62233	9.58503	1582	Alegria-Tassili n'Ajjer	199-213	154-182	217-223	151-161	109-109	127-137	173-189	240-244	251-251	239-241	199-206	185-193	401
Tassili 25	E25	2	10	16	24.62327	9.58484	1574	Alegria-Tassili n'Ajjer	205-213	166-182	219-223	151-161	109-109	127-133	169-169	228-238	251-258	247-247	205-217	189-193	401
Tassili 26	E26	2	10	16	24.62549	9.58285	1519	Alegria-Tassili n'Ajjer	209-221	162-182	217-223	161-161	109-109	119-137	169-169	226-240	251-258	239-241	202-202	185-187	401
Tassili 27	E27	2	10	16	24.62606	9.58245	1519	Alegria-Tassili n'Ajjer	205-221	162-166	219-223	152-161	109-109	127-133	181-187	236-240	251-251	239-241	204-217	185-189	401
Tassili 28	E28	2	10	16	24.62665	9.57942	1474	Alegria-Tassili n'Ajjer	199-213	166-168	219-223	151-186	109-109	121-139	169-173	238-238	251-251	241-247	199-199	185-189	401
Tassili 29-30	E29-30	2	10	16	24.62767	9.57852	1492	Alegria-Tassili n'Ajjer	209-213	162-176	217-217	150-186	109-112	119-139	169-179	226-242	251-251	241-241	199-202	187-193	401
Tassili 31	E31	2	10	16	24.62861	9.57781	1532	Alegria-Tassili n'Ajjer	199-219	166-166	219-223	151-152	109-109	119-119	169-187	250-262	251-251	239-241	205-217	185-185	406
Tassili 32	E32	2	10	16	24.62877	9.57775	1541	Alegria-Tassili n'Ajjer	201-209	166-182	217-217	151-186	109-109	133-139	179-181	238-242	251-251	239-241	199-199	185-187	401
Tassili 33	E33	2	10	16	24.62901	9.57735	1541	Alegria-Tassili n'Ajjer	213-213	154-162	217-217	149-156	106-109	127-137	169-181	232-238	251-251	239-247	199-199	189-193	401
Tassili 34-35	E34-35	2	10	16	24.63020	9.57737	1520	Alegria-Tassili n'Ajjer	199-213	162-166	223-223	151-186	109-109	127-137	169-181	220-232	251-251	239-241	199-217	185-185	406
Tassili 36	E36	2	10	16	24.63070	9.57742	1478	Alegria-Tassili n'Ajjer	199-205	166-176	223-223	150-151	109-109	119-137	169-169	236-238	251-258	241-241	204-205	189-193	406
Tassili 37	E37	2	10	16	24.63146	9.57721	1419	Alegria-Tassili n'Ajjer	199-213	162-182	219-223	151-161	106-109	119-137	173-181	240-276	251-251	241-249	199-217	185-189	401
Tassili 38-40	E38-40	2	10	16	24.63373	9.57653	1423	Alegria-Tassili n'Ajjer	199-213	154-166	219-219	149-175	109-109	127-143	181-189	240-272	251-258	241-241	199-217	185-185	401
Tassili 41	E41	2	10	16	24.63562	9.57577	1400	Alegria-Tassili n'Ajjer	213-219	166-166	223-223	149-151	109-109	137-147	179-187	242-242	251-251	239-241	204-217	189-189	401
Tassili 42-43	E42-43	2	10	16	24.63626	9.57440	1361	Alegria-Tassili n'Ajjer	199-213	162-166	217-217	149-151	109-109	127-137	181-189	226-236	251-251	239-249	217-217	185-185	401
Tassili 44	E44	2	10	16	24.63817	9.57222	1368	Alegria-Tassili n'Ajjer	201-213	166-166	217-217	151-152	109-109	137-137	179-187	232-240	251-251	239-241	199-205	185-193	401
Tassili 45-47	E45-47	2	10	16	24.61164	9.58437	1465	Alegria-Tassili n'Ajjer	205-209	166-166	219-223	151-173	106-109	119-127	169-189	228-266	251-258	239-241	199-204	187-189	406
Tassili 48	E48	2	10	16	24.61163	9.58379	1465	Alegria-Tassili n'Ajjer	209-213	162-166	217-219	151-161	109-112	135-137	187-187	242-256	251-251	241-241	217-218	185-187	401
Tassili 49	E49	2	10	16	24.61430	9.57733	1382	Alegria-Tassili n'Ajjer	203-219	166-166	217-223	151-186	109-112	135-137	187-187	238-238	251-251	241-241	204-217	185-187	401
Tassili 50	E50	2	10	16	24.61536	9.57659	1382	Alegria-Tassili n'Ajjer	201-205	166-184	223-223	151-161	109-109	119-135	169-181	232-242	251-258	239-241	199-204	185-185	401
Tassili 51-52	E51-52	2	10	16	24.61682	9.57374	1367	Alegria-Tassili n'Ajjer	213-213	166-182	217-217	152-156	109-109	135-137	187-189	228-268	251-258	247-247	217-218	185-193	401
Tassili 53-55	E53-55	2	10	16	24.61719	9.57260	1369	Alegria-Tassili n'Ajjer	219-221	166-182	219-223	151-186	109-109	119-121	169-169	236-240	251-251	239-239	205-205	185-185	401
Tassili 56-58	E56-58	2	10	16	24.61702	9.57244	1368	Alegria-Tassili n'Ajjer	205-219	166-166	217-223	151-152	106-109	137-137	169-181	236-242	251-251	241-253	217-217	185-185	401
Tassili 59	E59	2	10	16	24.61732	9.57120	1363	Alegria-Tassili n'Ajjer	199-201	154-166	223-223	151-152	109-109	119-119	169-181	226-232	251-251	241-241	199-205	193-197	401
Tassili 60	E60	2	10	16	24.61760	9.57065	1363	Alegria-Tassili n'Ajjer	213-215	166-168	0	149-151	109-109	137-145	169-169	228-236	251-251	239-241	204-205	185-193	401
Tahassa 0	33	1	1	3	22.79792	5.67807	1524	Algeria-Ahaggar	213-229	166-176	217-223	149-152	109-109	135-137	169-169	238-238	251-251	239-239	205-217	187-189	406
Tahassa 1-2	3/2	1	1	3	22.79995	5.67451	1607	Algeria-Ahaggar	201-213	162-166	217-223	149-161	106-109	127-135	169-169	232-246	258-258	239-239	199-218	185-185	411
Tahassa 2B	45	1	1	3	22.80179	5.66814	1647	Algeria-Ahaggar	205-219	166-166	219-223	149-161	109-109	133-137	169-169	238-246	251-258	239-241	218-220	185-189	401
Tahassa 3	101	1	1	3	22.80163	5.66757	1648	Algeria-Ahaggar	199-213	166-166	225-225	149-150	109-109	119-135	181-181	244-250	251-251	241-243	199-218	185-189	401
Tahassa 4	82	1	1	3	22.80131	5.66598	1642	Algeria-Ahaggar	201-201	166-182	217-219	144-145	109-109	135-147	169-169	242-250	251-251	247-247	199-199	185-193	411
Tahassa 5	102	1	1	3	22.80141	5.66469	1644	Algeria-Ahaggar	239-243	162-166	217-219	149-161	109-109	133-135	169-169	240-272	251-251	239-241	217-218	187-187	401
Tahassa 6	46	1	1	3	22.80148	5.66417	1645	Algeria-Ahaggar	213-221	162-166	217-217	149-150	109-109	137-137	169-181	240-280	251-258	239-243	204-205	185-185	411
Tahassa 7	4	1	1	3	22.80135	5.66250	1656	Algeria-Ahaggar	199-213	166-182	219-225	151-151	109-109	121-135	169-187	260-274	251-251	239-247	199-217	185-185	401
Tahassa 8	83	1	1	3	22.80130	5.66228	1656	Algeria-Ahaggar	205-221	162-166	217-219	149-152	109-109	119-137	169-185	242-244	251-258	239-241	199-218	185-193	411
Tahassa 9	84	1	1	3	22.80106	5.66068	1644	Algeria-Ahaggar	205-221	166-181	219-223	149-151	109-109	133-135	169-185	248-272	251-251	239-239	199-205	185-185	412
Tahassa 10	85	1	1	3	22.80102	5.65999	1634	Algeria-Ahaggar	199-205	166-166	217-219	149-151	109-109	119-137	187-189	226-236	251-251	239-239	199-199	185-189	409
Tahassa 11	71	1	1	3	22.80105	5.65911	1623	Algeria-Ahaggar	201-221	166-184	217-217	151-151	109-109	121-147	169-169	240-274	251-251	241-241	199-199	185-189	412
Tahassa 12	47	1	1	3	22.80103	5.65877	1623	Algeria-Ahaggar	217-219	162-166	217-217	161-162	109-109	121-137	179-185	268-272	251-251	229-247	217-217	185-193	405
Tahassa 13	72	1	1	3	22.80112	5.65841	1593	Algeria-Ahaggar	245-247	166-176	219-219	150-152	109-109	137-137	169-173	232-236	251-251	239-241	199-217	187-187	401
Enzebib 1	10	1	1	1	22.80029	5.62171	1427	Algeria-Ahaggar	201-205	162-184	217-217	150-151	109-109	133-137	169-179	238-240	251-251	243-249	217-217	189-189	413
Enzebib 2	34	1	1	1	22.80053	5.62226	1428	Algeria-Ahaggar	219-221	162-172	217-217	149-150	109-109	133-137	169-191	238-240	251-251	239-239	216-217	185-193	409
Enzebib 3	11	1	1	1	22.80077	5.62287	1428	Algeria-Ahaggar	205-205	152-166	217-223	151-151	109-109	127-137	169-169	240-242	251-251	239-241	199-205	185-189	409
Enzebib 4-5	99/12	1	1	1	22.80151	5.62342	1430	Algeria-Ahaggar	209-219	162-166	217-219	151-165	109-109	135-137	169-169	242-272	251-251	239-241	199-217	185-187	405
Enzebib 6	13	1	1	1	22.80191	5.62414	1430	Algeria-Ahaggar	201-221	172-181	217-219	160-161	106-109	137-137	169-185	236-262	251-251	229-239	204-218	185-193	409
Enzebib 7	35	1	1	1	22.80208	5.62454	1428	Algeria-Ahaggar	201-217	166-166	217-219	151-161	109-109	135-135	169-169	242-246	251-251	229-239	199-217	185-193	406
Enzebib 8	36	1	1	1	22.80208	5.62491	1438	Algeria-Ahaggar	201-241	152-170	217-217	150-150	109-109	135-137	181-181	236-244	251-251	241-241	217-218	187-189	405
Enzebib 9	14	1	1	1	22.80266	5.62725	1437	Algeria-Ahaggar	199-223	166-181	217-219	150-151	109-109	121-127	169-169	246-246	251-251	241-247	199-224	185-187	405
Enzebib 10	80	1	1	1	22.80284	5.62736	1437	Algeria-Ahaggar	209-231	162-183	217-219	151-151	109-109	119-127	169-169	236-270	251-258	239-241	205-220	187-187	413
Enzebib 11	37	1	1	1	22.80295	5.62765	1442	Algeria-Ahaggar	205-213	166-183	217-219	151-151	109-109	135-147	169-181	238-258	251-251	239-241	199-205	185-189	401
Enzebib 12	38	1	1	1	22.80306	5.62785	1442	Algeria-Ahaggar	199-205	166-183	217-217	151-151	109-109	119-135	169-181	238-242	251-251	239-241	199-205	185-189	401
Enzebib 13	81	1	1	1	22.80311	5.62798	1441	Algeria-Ahaggar	209-209	162-181	217-219	150-161	109-109	119-133	169-169	240-270	251-258	239-241	195-224	187-187	401
Enzebib 14	7	1	1	1	22.80325	5.62882	1438	Algeria-Ahaggar	221-241	162-166	217-219	151-152	109-109	119-137	169-169	236-246	251-258	239-247	205-217	185-187	401
Enzebib 15	56	1	1	1	22.80398	5.63206	1437	Algeria-Ahaggar	213-233	162-181	217-223	150-151	109-109	119-137	169-169	238-242	251-258	249-249	199-199	187-193	409
Enzebib 16	15	1	1	1	22.80408	5.63261	1438	Algeria-Ahaggar	201-205	166-182	217-217	151-161	109-109	119-133	169-169	240-258	251-258	247-247	205-217	191-193	405
Enzebib 17	16	1	1	1	22.80389	5.63326	1438	Algeria-Ahaggar	205-219	182-183	217-217	151-163	106-109	135-141	169-185	238-240	251-251	239-247	199-217	189-193	401
Enzebib 18-19	17/57	1	1	1	22.80364	5.63357	1447	Algeria-Ahaggar	201-209	166-170	219-225	150-165	109-109	137-137	169-187	234-246	251-251	241-241	218-219	185-187	406
Enzebib 20	58	1	1	1	22.80568	5.63551	1446	Algeria-Ahaggar	205-205	166-176	219-223	151-160	109-109	127-129	169-179	236-270	251-251	239-239	217-218	187-189	401
Enzebib 21	39	1	1	1	22.80591	5.63532	1446	Algeria-Ahaggar	201-219	176-176	217-217	161-161	109-109	137-137	181-189	226-244	251-251	239-239	199-205	193-193	401
Einzebib 22	18	1	1	1	22.80601	5.63572	1446	Algeria-Ahaggar	219-223	152-166	219-219	150-160	109-109	135-137	169-169	242-268	251-251	241-249	216-217	185-187	405
Einzebib 23	100	1	1	1	22.80738	5.63647	1446	Algeria-Ahaggar	201-229	162-181	217-217	161-161	109-109	127-137	169-181	236-238	251-251	239-247	206-217	185-187	401
Einzebib 24	19	1	1	1	22.80717	5.63681	1446	Algeria-Ahaggar	201-229	181-181	217-223	144-151	106-109	137-139	169-169	240-242	251-251	241-247	199-205	187-193	410
Intounine 1	40 (triploid)	1	1	2	22.78909	5.68493	1491	Algeria-Ahaggar	213-221-223	162-166-176	219-223-225	150-161	109-109	137-147	169-183	236-240-244	251-251	239-247	199-202	185-185	409
Intounine 4	69	1	1	2	22.78955	5.68520	1491	Algeria-Ahaggar	205-239	166-182	217-219	151-161	109-109	135-137	169-169	240-240	251-258	239-239	202-205	185-187	409
Intounine 5	20	1	1	2	22.78968	5.68611	1460	Algeria-Ahaggar	205-215	166-168	219-219	151-163	109-109	131-135	169-187	240-246	251-251	239-249	202-217	185-185	409
Intounine 6-7	109/70	1	1	2	22.79010	5.68678	1493	Algeria-Ahaggar	213-235	154-183	217-219	151-151	109-109	119-133	169-173	246-246	251-251	241-243	199-202	187-187	405
Intounine 8	21	1	1	2	22.79098	5.68759	1497	Algeria-Ahaggar	213-221	154-166	219-219	149-151	109-109	135-135	179-185	240-270	251-251	241-241	199-205	185-185	414
Intounine 9-10	22/5	1	1	2	22.79108	5.68732	1497	Algeria-Ahaggar	245-249	162-166	219-219	151-162	109-109	137-139	169-187	244-258	251-251	229-241	199-206	187-187	414
Intounine 11	23	1	1	2	22.79250	5.68816	1503	Algeria-Ahaggar	213-227	162-162	219-219	149-150	109-109	119-127	169-169	246-274	251-251	241-241	199-205	185-187	407
Hadriane 1	96	1	1	4	22.78614	5.59281	1456	Algeria-Ahaggar	201-205	168-182	219-225	150-151	109-109	135-135	169-169	240-244	251-251	241-241	199-217	185-187	409
Hadriane 2	77	1	1	4	22.78574	5.59273	1456	Algeria-Ahaggar	205-241	166-168	217-219	149-152	109-109	131-137	169-169	226-238	251-251	239-241	202-205	185-187	405
Hadriane 3-4	103/48	1	1	4	22.78536	5.59251	1463	Algeria-Ahaggar	205-205	162-168	217-219	151-152	109-109	119-137	169-181	232-240	251-251	241-243	204-217	185-189	401
Hadriane 5	104	1	1	4	22.78482	5.59287	1463	Algeria-Ahaggar	201-209	166-181	219-219	149-150	109-109	137-137	169-181	244-274	251-251	239-241	207-217	187-193	401
Hadriane 6	105	1	1	4	22.78467	5.59282	1463	Algeria-Ahaggar	209-221	166-166	217-219	151-156	109-109	119-127	169-181	226-262	251-251	239-241	202-202	187-189	402
Hadriane 7	49	1	1	4	22.78434	5.59274	1471	Algeria-Ahaggar	209-239	162-166	217-219	149-151	109-109	119-133	169-169	226-240	251-258	239-239	199-202	187-187	402
Hadriane 8	98	1	1	4	22.78407	5.59287	1471	Algeria-Ahaggar	215-219	166-166	217-219	150-151	109-109	127-137	169-181	238-274	251-258	239-239	199-219	185-193	402
Hadriane 9	50	1	1	4	22.78364	5.59275	1488	Algeria-Ahaggar	213-231	162-176	217-223	149-161	109-109	119-127	169-183	244-264	251-251	239-239	202-218	187-187	401
Hadriane 10	78	1	1	4	22.78295	5.59278	1488	Algeria-Ahaggar	213-221	166-176	217-217	150-151	109-109	121-137	169-177	246-258	251-251	239-253	199-219	185-189	405
Hadriane 18	106	1	1	4	22.78128	5.59287	1580	Algeria-Ahaggar	201-227	166-182	217-217	161-162	109-109	127-133	169-185	238-244	251-251	239-239	217-217	0	402
Hadriane 11-12	D27/28	1	1	4	22.78866	5.59170	1447	Algeria-Ahaggar	201-221	166-166	217-223	149-150	106-109	119-137	181-185	244-272	251-251	229-241	199-217	185-187	405
Hadriane 13	D29	1	1	4	22.78844	5.59169	1447	Algeria-Ahaggar	213-219	182-182	217-217	161-162	109-109	119-133	169-181	238-246	251-251	239-239	199-217	0	402
Hadriane 14	D30	1	1	4	22.78831	5.59160	1447	Algeria-Ahaggar	213-237	176-181	217-219	150-150	106-109	135-147	169-181	238-240	251-258	239-241	199-224	0	409
Hadriane 15	D31	1	1	4	22.78797	5.59131	1447	Algeria-Ahaggar	201-209	168-182	219-225	151-161	109-109	127-135	169-169	240-244	251-251	239-239	205-224	0	405
Hadriane 16	D32	1	1	4	22.78760	5.59114	1452	Algeria-Ahaggar	217-221	152-154	217-217	151-163	109-109	119-133	169-185	244-274	251-251	239-241	202-205	0	405
Hadriane 17	D33	1	1	4	22.78744	5.59096	1450	Algeria-Ahaggar	205-205	162-170	217-219	150-151	109-109	127-141	169-169	228-272	251-251	239-239	202-218	0	405
Hadriane 19	D16 (triploid)	1	1	4	22.79102	5.58887	1453	Algeria-Ahaggar	201-213-219	166-176	223	151-161	109	131-133-137	169-179-181	238-240	251	229-239	199-202-205	185-189	405
Hadriane 20	D34	1	1	4	22.79148	5.58744	1431	Algeria-Ahaggar	205-205	162-176	219-225	151-151	109-109	127-147	169-169	226-240	251-251	229-239	199-205	0	402
Hadriane 21	D35	1	1	4	22.78939	5.58698	1440	Algeria-Ahaggar	201-205	162-166	217-217	151-152	109-109	135-137	169-169	226-242	251-258	239-239	199-217	0	405
Hadriane 22	D36	1	1	4	22.78811	5.58708	1445	Algeria-Ahaggar	215-219	168-176	217-219	151-156	109-109	133-137	169-181	264-266	251-258	239-239	214-217	0	405
Hadriane 23	D37	1	1	4	22.78719	5.58679	1446	Algeria-Ahaggar	205-205	181-181	219-219	161-186	109-109	121-135	169-181	226-240	251-258	241-241	217-218	0	409
Hadriane 24	D38	1	1	4	22.78639	5.58680	1447	Algeria-Ahaggar	201-205	162-166	217-219	150-151	109-109	127-135	169-169	226-238	251-251	239-241	217-217	0	405
Hadriane 25	D39	1	1	4	22.78602	5.58668	1450	Algeria-Ahaggar	201-221	166-166	217-225	151-161	109-109	137-141	169-185	248-274	251-251	229-241	202-205	0	402
Hadriane 26	D40	1	1	4	22.78455	5.58546	1463	Algeria-Ahaggar	205-245	162-166	217-219	150-163	109-109	135-137	169-185	246-284	251-251	239-241	199-205	0	408
Ilennanene 1	79	1	4	10	22.92728	5.52695	1537	Algeria-Ahaggar	219-219	168-182	217-219	151-161	109-109	137-137	169-181	232-238	251-251	239-241	199-217	189-193	408
Ilennanene 2	29	1	4	10	22.92722	5.52672	1537	Algeria-Ahaggar	201-219	181-182	217-219	151-152	109-109	137-137	169-181	238-246	251-251	239-239	202-217	193-193	408
Ilennanene 3-5	28/111/90	1	4	10	22.92745	5.52665	1537	Algeria-Ahaggar	213-213	181-182	219-219	151-162	109-109	127-137	181-181	232-232	251-251	239-241	205-217	185-185	408
Ilennanene 6-7	30	1	4	10	22.92651	5.52487	1534	Algeria-Ahaggar	219-225	154-166	217-219	151-151	109-109	133-137	169-181	246-270	251-251	239-241	202-218	185-189	409
Ilennanene 8	31	1	4	10	22.92665	5.52361	1532	Algeria-Ahaggar	213-235	166-184	217-223	151-156	106-109	135-137	181-189	236-272	251-251	239-241	199-204	185-187	409
Ilennanene CT	51	1	4	10	22.92510	5.52050	1528	Algeria-Ahaggar	201-213	166-176	217-223	149-150	109-109	127-133	181-189	238-268	251-251	241-241	205-217	185-193	405
Isekram 1	64	1	5	11	22.88703	5.58064	1496	Algeria-Ahaggar	213-233	166-184	217-217	149-151	106-109	133-137	169-173	226-250	251-258	229-241	199-217	187-187	402
Isekram 2-3	94/32	1	5	11	22.89143	5.58284	1503	Algeria-Ahaggar	199-239	168-181	219-219	151-161	109-109	137-137	169-169	242-244	251-251	239-241	199-214	185-187	0
Isekram 4	43	1	5	11	22.89156	5.58288	1503	Algeria-Ahaggar	205-213	166-168	217-219	150-151	109-109	133-139	169-169	238-242	251-251	239-239	199-199	185-185	401
Isekram 5	8	1	5	11	22.89177	5.58300	1508	Algeria-Ahaggar	199-215	162-181	217-219	151-151	106-109	133-137	169-169	244-270	251-258	239-239	202-214	185-185	401
Isekram 6	107	1	5	11	22.89195	5.58301	1508	Algeria-Ahaggar	215-219	166-176	217-219	161-161	109-109	119-135	169-169	240-280	251-251	229-243	199-217	185-185	401
Isekram 7	95	1	5	11	22.89223	5.58312	1509	Algeria-Ahaggar	199-213	166-181	217-225	151-161	109-109	127-137	169-169	222-240	251-251	239-241	199-217	185-185	401
Isekram 8	65	1	5	11	22.89287	5.58306	1509	Algeria-Ahaggar	199-205	182-182	217-217	150-151	109-109	119-133	173-173	232-240	251-251	229-239	199-199	185-189	409
Isekram 9	66	1	5	11	22.89298	5.58313	1509	Algeria-Ahaggar	213-213	166-182	217-219	161-161	109-109	127-133	169-169	222-236	251-251	239-241	217-217	185-185	401
Isekram 10	67	1	5	11	22.89318	5.58309	1509	Algeria-Ahaggar	213-221	181-182	217-225	149-161	109-109	131-137	169-181	222-248	251-251	239-239	217-217	185-185	401
Isekram 11	44	1	5	11	22.89363	5.58338	1509	Algeria-Ahaggar	199-213	166-181	217-219	151-161	109-109	135-139	169-189	226-240	251-251	239-241	199-202	185-185	401
Tin Aleo 1-2	110/59	1	6	12	23.09511	6.01264	1563	Algeria-Ahaggar	213-221	182-182	217-219	150-151	109-109	137-137	169-169	240-246	251-251	239-241	199-199	185-187	401
Tin Aleo 3	9	1	6	12	23.09498	6.01285	1563	Algeria-Ahaggar	209-221	162-162	217-217	151-152	109-109	127-147	169-169	244-262	251-251	239-239	199-217	185-187	401
Tin Aleo 4-8	60/52/61/62/63	1	6	12	23.09474	6.01312	1562	Algeria-Ahaggar	199-209	176-182	217-223	151-161	106-109	127-135	169-185	236-250	251-251	239-241	199-217	185-187	401
Tin Aleo 9	53	1	6	12	23.09381	6.01333	1562	Algeria-Ahaggar	201-221	162-176	217-217	152-152	109-109	119-137	169-181	232-272	251-258	239-249	199-205	185-189	401
Tin Aleo - Imedjagh	6	1	6	12	23.09606	6.02709	1614	Algeria-Ahaggar	213-219	162-166	219-223	160-161	109-109	119-137	181-181	236-236	251-251	241-243	199-199	185-193	405
Tonget 1	54	1	6	12	23.11424	5.99633	1634	Algeria-Ahaggar	209-219	166-181	217-219	151-152	109-109	133-137	169-181	238-238	251-258	229-239	217-218	185-187	401
Tonget 2	75	1	6	12	23.11421	5.99649	1634	Algeria-Ahaggar	213-235	162-166	217-219	151-163	109-109	119-135	181-181	236-238	251-258	239-245	199-218	185-187	401
Tonget 3	76	1	6	12	23.11396	5.99776	1676	Algeria-Ahaggar	205-219	166-184	217-219	151-152	109-109	119-135	181-193	236-240	251-251	239-241	217-218	185-185	401
Tonget 4	VF1	1	6	12	23.11742	5.99351	1539	Algeria-Ahaggar	201-205	181-182	217-219	152-160	109-109	119-137	189-189	236-240	251-251	239-241	199-199	0	401
Tonget 5	VF2	1	6	12	23.11757	5.99479	1564	Algeria-Ahaggar	199-209	154-162	217-217	152-152	109-109	135-139	169-169	240-240	251-251	239-241	205-220	0	401
Tonget 6	VF3	1	6	12	23.11758	5.99518	1564	Algeria-Ahaggar	213-213	166-181	217-217	152-152	109-109	119-135	169-181	232-242	251-251	239-241	217-217	0	405
Tonget 7	VF4	1	6	12	23.11815	5.99596	1592	Algeria-Ahaggar	199-201	162-166	217-219	150-150	109-109	119-135	181-189	232-238	251-258	239-239	199-204	0	401
Adjelalla 1	86	1	7	13	22.63211	5.60600	1451	Algeria-Ahaggar	215-221	162-166	217-219	152-161	109-109	135-137	169-189	240-244	251-258	241-247	199-205	185-185	401
Adjelalla 2	87	1	7	13	22.63224	5.60589	1451	Algeria-Ahaggar	199-205	166-166	219-225	151-161	109-109	129-135	169-185	238-246	251-251	239-243	199-220	185-185	409
Adjelalla 3	24	1	7	13	22.63220	5.60614	1451	Algeria-Ahaggar	205-219	176-182	217-223	152-163	109-109	119-137	169-181	248-270	251-251	239-243	199-217	185-189	409
Adjelalla 4-5	25/108	1	7	13	22.63209	5.60663	1489	Algeria-Ahaggar	205-213	154-166	217-219	151-151	109-109	133-139	169-185	238-246	251-251	239-239	205-217	185-189	405
Adjelalla 6	26	1	7	13	22.63171	5.60719	1543	Algeria-Ahaggar	217-221	162-182	217-217	151-163	109-109	131-141	169-191	244-248	251-251	239-241	199-217	185-185	406
Adjelalla 7	41	1	7	13	22.63169	5.60749	1543	Algeria-Ahaggar	213-219	166-166	217-219	151-152	109-109	119-137	169-169	242-246	251-251	239-239	205-218	185-185	401
Adjelalla 8	88	1	7	13	22.63181	5.60756	1543	Algeria-Ahaggar	201-205	166-176	217-219	151-161	109-109	129-139	169-185	246-274	251-251	243-253	199-220	185-187	409
Adjelalla 9	27	1	7	13	22.63195	5.60768	1543	Algeria-Ahaggar	213-245	176-182	217-225	151-152	109-109	119-137	169-169	226-232	251-251	241-243	202-218	185-187	409
Adjelalla 10	89	1	7	13	22.63217	5.60775	1535	Algeria-Ahaggar	209-213	166-181	217-219	149-151	106-109	119-135	169-173	226-238	251-251	239-241	217-219	185-187	406
Adjelella 11	Adj11	1	7	13	22.63154	5.60770	1543	Algeria-Ahaggar	219-227	166-181	217-217	150-152	109-109	137-149	185-185	242-248	251-251	239-241	199-217	0	401
Adjelella 12	Adj12	1	7	13	22.63237	5.60793	1609	Algeria-Ahaggar	205-221	162-166	217-225	151-152	109-109	135-137	169-173	238-268	251-251	239-241	199-205	0	405
Adjelella 13	Adj13	1	7	13	22.63245	5.60801	1609	Algeria-Ahaggar	205-213	166-176	217-217	151-161	109-109	127-135	169-181	226-250	251-251	239-241	199-205	0	409
Adjelella 15	AdjS2-1	1	7	13	22.62626	5.60577	1575	Algeria-Ahaggar	199-233	176-181	217-217	151-151	109-109	135-141	169-169	226-232	251-251	239-241	199-217	0	407
Adjelella 16	AdjS2-2	1	7	13	22.62617	5.60580	1589	Algeria-Ahaggar	219-239	162-166	217-217	151-161	109-109	131-135	169-169	238-246	251-251	239-241	205-205	0	405
Afilal	Afilal	1	na	na	23.14526	5.72978	2017	Algeria-Ahaggar	213-231	162-182	217-225	150-151	109-109	119-139	169-169	226-238	251-251	229-239	199-205	187-189	409
Taessa 1	D1	1	8	14	23.08577	5.52040	1715	Algeria-Ahaggar	201-219	152-154	219-219	151-156	109-109	119-135	169-177	240-248	251-251	241-241	218-218	0	409
Taessa 2-3	D2/3	1	8	14	23.08467	5.52119	1708	Algeria-Ahaggar	213-219	166-166	217-219	149-161	106-106	133-137	189-189	236-238	251-251	239-239	199-218	0	401
Taessa 4	D4	1	8	14	23.08399	5.52101	1709	Algeria-Ahaggar	199-205	152-176	217-219	151-156	106-109	133-147	169-169	244-246	251-251	239-239	199-202	0	401
Taessa 5	D5	1	8	14	23.08367	5.52166	1712	Algeria-Ahaggar	201-221	166-166	217-225	150-151	109-109	119-119	169-179	236-244	251-258	239-239	217-220	0	401
Taessa 6	D6	1	8	14	23.08285	5.52117	1711	Algeria-Ahaggar	205-213	152-182	217-219	161-165	106-109	119-137	169-169	238-258	251-251	239-241	199-205	0	408
Taessa 7	D7	1	8	14	23.08226	5.52076	1711	Algeria-Ahaggar	201-201	162-182	217-217	150-150	106-109	119-137	169-169	238-240	251-251	239-247	204-218	0	408
Taessa 8	D8	1	8	14	23.08041	5.52057	1700	Algeria-Ahaggar	205-213	166-176	217-219	151-161	106-109	127-133	169-169	238-246	251-251	239-239	199-205	0	401
Tizouadj 1	D9	1	9	15	23.24360	5.67294	2269	Algeria-Ahaggar	213-213	166-182	219-219	145-161	109-109	119-135	169-181	244-260	251-251	241-243	205-217	0	401
Tizouadj 2	D10	1	9	15	23.24390	5.67294	2283	Algeria-Ahaggar	201-219	166-182	217-219	150-151	109-109	131-133	179-195	238-248	251-251	239-243	217-218	0	401
Tizouadj 3-4	D11/12	1	9	15	23.42396	5.67294	2283	Algeria-Ahaggar	213-219	166-182	219-223	151-151	109-109	127-133	181-181	236-248	251-251	239-239	199-199	0	401
Tizouadj 5	D13	1	9	15	23.24414	5.67297	2283	Algeria-Ahaggar	213-213	166-182	219-223	147-151	106-109	127-131	173-181	248-264	251-251	239-239	205-218	0	401
Tizouadj 6	D14	1	9	15	23.24433	5.67301	2283	Algeria-Ahaggar	213-239	162-166	217-217	150-151	109-109	135-137	169-169	232-236	251-251	239-241	199-199	0	401
Tizouadj 7	D15	1	9	15	23.23850	5.67850	2306	Algeria-Ahaggar	215-225	162-162	219-225	151-151	106-109	137-139	169-169	232-238	251-251	239-241	199-205	0	401
Akerakar 1	D17	1	2	6	23.06876	5.71543	1899	Algeria-Ahaggar	219-219	166-166	219-225	152-164	109-109	127-147	169-173	238-260	251-251	239-241	204-205	0	405
Akerakar 2	D18	1	2	6	23.06844	5.71521	1891	Algeria-Ahaggar	201-219	162-166	217-217	149-165	109-109	119-127	169-169	238-262	251-251	239-241	204-205	0	401
Akerakar 3-5	D19/21	1	2	6	23.06591	5.71487	1887	Algeria-Ahaggar	205-221	162-168	217-217	152-161	106-109	135-137	169-169	232-238	251-258	239-241	199-223	0	401
Akerakar 6	D22	1	2	6	23.06557	5.71694	1874	Algeria-Ahaggar	199-201	162-176	217-219	151-162	109-109	127-137	169-177	238-262	251-251	239-241	199-204	0	401
Akerakar 7-9	D23/25	1	2	6	23.06480	5.71685	1872	Algeria-Ahaggar	205-215	182-182	217-219	150-151	106-109	119-133	179-179	242-248	251-251	239-255	205-217	0	409
Akerakar 10	D26	1	2	6	23.06345	5.71703	1871	Algeria-Ahaggar	227-241	162-162	217-223	151-164	109-109	119-137	179-185	242-244	251-251	239-241	204-205	0	409
Akerakar 11	AK11	1	2	6	23.06338	5.71568	1878	Algeria-Ahaggar	213-213	166-182	219-219	0	0	119-137	169-169	228-260	251-258	239-239	0	0	401
Akerakar 12	AK1-12	1	2	6	23.06252	5.71812	1865	Algeria-Ahaggar	213-219	154-166	217-217	0	0	127-135	169-169	236-238	258-258	241-241	0	0	409
Akerakar 13-14	AK1-13/14	1	2	6	23.06208	5.71923	1863	Algeria-Ahaggar	201-243	166-176	219-225	0	0	137-137	169-181	226-240	251-251	239-241	0	0	401
Akerakar 15	AK1-15	1	2	6	23.06218	5.72047	1859	Algeria-Ahaggar	213-213	162-166	217-219	0	0	127-133	169-169	236-276	251-251	239-241	0	0	401
Akerakar 16	AK1-16	1	2	6	23.06289	5.72277	1860	Algeria-Ahaggar	199-213	162-166	217-217	0	0	119-137	169-171	238-242	251-251	239-255	0	0	401
Akerakar 17	AK1-17	1	2	6	23.06304	5.72290	1868	Algeria-Ahaggar	201-213	166-176	217-219	0	0	137-137	169-171	232-242	251-251	229-239	0	0	401
Akerakar 18-19	AK1-18/49	1	2	6	23.06327	5.72313	1865	Algeria-Ahaggar	199-205	162-176	217-217	0	0	119-119	169-179	234-238	251-251	241-255	0	0	401
Akerakar 20-21	AK1-20/21	1	2	6	23.06090	5.72070	1853	Algeria-Ahaggar	199-221	166-181	223-225	0	0	119-127	169-169	242-260	251-251	239-247	0	0	409
Akerakar 22	AK1-22	1	2	6	23.06070	5.72073	1853	Algeria-Ahaggar	213-213	162-182	217-225	0	0	119-119	169-169	240-274	251-251	241-247	0	0	409
Akerakar 23-24	AK1-23-25	1	2	6	23.06037	5.72045	1850	Algeria-Ahaggar	201-243	166-176	219-223	0	0	137-137	169-173	242-246	251-251	239-241	0	0	401
Akerakar 25	AK1-24	1	2	6	23.06003	5.72007	1853	Algeria-Ahaggar	201-243	166-176	219-223	0	0	135-137	169-173	246-246	251-251	239-241	0	0	401
Akerakar 26-27	AK1-26/27	1	2	6	23.05961	5.71992	1853	Algeria-Ahaggar	213-219	181-182	219-219	0	0	119-137	169-181	226-240	251-251	239-241	0	0	409
Akerakar 28	AK1-28	1	2	6	23.05663	5.72058	1846	Algeria-Ahaggar	199-213	166-176	217-225	0	0	119-137	169-181	240-242	251-251	239-247	0	0	401
Akerakar 29	AK1-29	1	2	6	23.05671	5.72073	1846	Algeria-Ahaggar	213-241	182-187	217-219	0	0	137-137	185-189	240-244	251-251	239-241	0	0	401
Akerakar 30	AK0-1	1	2	6	23.07393	5.71430	1907	Algeria-Ahaggar	213-221	154-162	217-225	0	0	127-127	169-169	236-272	251-258	239-241	0	0	415
Akerakar 31	AK0-2	1	2	6	23.07421	5.71408	1907	Algeria-Ahaggar	209-219	166-166	217-217	0	0	135-135	169-183	240-260	251-251	239-241	0	0	401
Akerakar 73	AK0-3	1	2	6	23.07729	5.71244	1916	Algeria-Ahaggar	201-215	166-182	219-223	0	0	127-135	169-169	228-264	251-258	239-241	0	0	401
Akerakar 74	AK	1	2	6	23.08165	5.71075	1926	Algeria-Ahaggar	209-219	166-166	217-217	0	0	135-135	169-183	240-260	251-251	239-241	0	0	401
Akerakar 32	AK2-1	1	2	7	23.05608	5.71028	1878	Algeria-Ahaggar	205-221	162-176	217-219	0	0	127-137	169-169	240-242	251-251	241-247	0	0	401
Akerakar 33	AK2-2	1	2	7	23.05585	5.71014	1878	Algeria-Ahaggar	219-221	176-181	217-217	0	0	135-137	169-169	226-240	251-251	247-247	0	0	401
Akerakar 34	AK2-3	1	2	7	23.05573	5.71020	1878	Algeria-Ahaggar	213-219	154-166	223-223	0	0	137-137	169-169	238-276	251-251	239-241	0	0	401
Akerakar 35	AK2-4	1	2	7	23.05569	5.70997	1878	Algeria-Ahaggar	201-221	176-176	217-223	0	0	137-137	169-169	228-240	251-251	241-247	0	0	401
Akerakar 36	AK2-5	1	2	7	23.05531	5.70963	1878	Algeria-Ahaggar	201-213	162-162	217-223	0	0	119-119	169-181	226-228	251-251	241-247	0	0	401
Akerakar 37	AK2-6	1	2	7	23.05522	5.70955	1869	Algeria-Ahaggar	201-219	166-181	217-217	0	0	135-135	169-169	226-238	251-251	241-247	0	0	409
Akerakar 38-40	AK2-7/9	1	2	7	23.05455	5.70889	1872	Algeria-Ahaggar	213-213	166-166	217-219	0	0	119-135	169-173	240-260	251-258	239-239	0	0	409
Akerakar 41	AK2-10	1	2	7	23.05433	5.70914	1872	Algeria-Ahaggar	205-213	166-166	219-223	0	0	127-131	169-169	240-240	251-251	241-247	0	0	401
Akerakar 42	AK2-11	1	2	7	23.05416	5.70833	1865	Algeria-Ahaggar	213-215	176-176	217-223	0	0	119-135	169-169	240-260	251-258	239-241	0	0	409
Akerakar 43	AK2-12	1	2	7	23.05357	5.70782	1862	Algeria-Ahaggar	213-219	166-170	219-223	0	0	119-137	169-169	236-262	251-251	239-241	0	0	416
Akerakar 44	AK2-13	1	2	7	23.05312	5.70678	1863	Algeria-Ahaggar	219-221	154-166	217-219	0	0	137-137	169-169	226-238	251-251	239-241	0	0	409
Akerakar 45	AK2-14	1	2	7	23.05175	5.70680	1853	Algeria-Ahaggar	215-219	162-182	219-219	0	0	127-135	169-169	238-274	251-251	239-239	0	0	401
Akerakar 46	AK2-15	1	2	7	23.05167	5.70721	1860	Algeria-Ahaggar	215-251	154-166	217-217	0	0	119-127	169-173	232-234	251-251	239-241	0	0	401
Akerakar 47	AK2-16	1	2	7	23.05180	5.70612	1850	Algeria-Ahaggar	213-219	166-166	217-219	0	0	133-139	169-169	240-242	251-258	239-241	0	0	401
Akerakar 48	AK2-17	1	2	7	23.05163	5.70602	1850	Algeria-Ahaggar	213-213	154-166	217-223	0	0	127-127	169-169	232-240	251-251	241-243	0	0	401
Akerakar 49-50	AK2-18/19	1	2	7	23.05145	5.70611	1850	Algeria-Ahaggar	205-213	154-162	219-225	0	0	127-135	169-189	242-268	251-251	239-239	0	0	401
Akerakar 51	AK2-20	1	2	7	23.04994	5.70414	1843	Algeria-Ahaggar	213-221	166-166	217-217	0	0	133-133	181-183	236-240	251-251	241-243	0	0	401
Akerakar 52-53	AK2-21/22	1	2	7	23.04994	5.70396	1843	Algeria-Ahaggar	205-219	166-166	217-219	0	0	137-139	169-181	236-242	251-251	239-249	0	0	401
Akerakar 54-55	AK2-23/24	1	2	7	23.04985	5.70398	1843	Algeria-Ahaggar	213-213	166-166	217-217	0	0	135-137	173-185	246-260	251-251	239-241	0	0	401
Akerakar 56	AK2-25	1	2	7	23.04948	5.70357	1840	Algeria-Ahaggar	209-219	162-166	217-217	0	0	127-135	169-173	242-248	251-258	241-249	0	0	401
Akerakar 57	AK2-26	1	2	7	23.04914	5.70251	1831	Algeria-Ahaggar	213-213	154-166	217-217	0	0	133-137	173-179	236-246	251-258	239-243	0	0	401
Akerakar 58	AK2-27	1	2	7	23.04908	5.70241	1831	Algeria-Ahaggar	213-215	166-166	217-219	0	0	119-127	169-173	226-246	251-258	239-241	0	0	401
Akerakar 59	AK2-28	1	2	7	23.04792	5.70107	1817	Algeria-Ahaggar	213-219	162-166	217-219	0	0	119-119	169-173	236-238	251-251	239-241	0	0	401
Akerakar 60	AK2-29	1	2	7	23.04760	5.70060	1811	Algeria-Ahaggar	201-221	166-166	219-223	0	0	137-137	169-185	240-240	251-251	239-241	0	0	401
Akerakar 61	AKM1	1	2	8	23.03224	5.71852	1817	Algeria-Ahaggar	205-213	162-166	217-219	0	0	119-139	169-181	240-246	251-251	241-251	0	0	401
Akerakar 62	AKM2	1	2	8	23.03175	5.71816	1815	Algeria-Ahaggar	205-213	162-166	219-223	0	0	121-137	169-181	226-240	251-251	239-249	0	0	409
Akerakar 63	AKM3/13	1	2	8	23.03135	5.71814	1815	Algeria-Ahaggar	213-213	166-166	217-217	0	0	137-137	169-173	232-240	251-251	239-239	0	0	415
Akerakar 64	AKM4	1	2	8	23.03105	5.71819	1815	Algeria-Ahaggar	221-223	166-168	217-219	0	0	121-137	169-169	246-260	251-258	239-243	0	0	401
Akerakar 65	AKM5	1	2	8	23.03074	5.71821	1815	Algeria-Ahaggar	213-221	166-184	219-225	0	0	121-137	169-169	240-240	251-251	239-241	0	0	401
Akerakar 66	AKM6	1	2	8	23.03058	5.71824	1815	Algeria-Ahaggar	219-239	182-182	217-219	0	0	137-147	169-189	238-242	251-251	239-239	0	0	401
Akerakar 67-69	AKM7/9	1	2	8	23.03015	5.71801	1814	Algeria-Ahaggar	213-213	166-166	217-225	0	0	137-137	169-169	236-238	251-251	239-241	0	0	415
Akerakar 68	AKM8	1	2	8	23.02959	5.71793	1814	Algeria-Ahaggar	213-227	166-181	219-219	0	0	119-137	169-179	260-270	251-251	239-241	0	0	401
Akerakar 70	AKM10	1	2	8	23.02952	5.71801	1812	Algeria-Ahaggar	199-215	166-166	217-217	0	0	119-137	173-181	238-242	251-251	239-239	0	0	415
Akerakar 71	AKM11	1	2	8	23.02894	5.71802	1812	Algeria-Ahaggar	205-213	181-181	217-219	0	0	119-133	169-179	260-260	251-258	239-239	0	0	401
Akerakar 72	AKM12	1	2	8	23.02850	5.71806	1813	Algeria-Ahaggar	201-219	166-182	217-217	0	0	127-133	169-179	238-262	251-251	239-241	0	0	401
Inerjiounene 1-3	Inerj1	1	na	na	23.84000	5.97000	1400	Algeria-Ahaggar	213-219	181-181	217-217	0	0	119-127	169-169	232-242	251-251	239-241	0	0	401
Inerjiounene 2	Inerj2	1	na	na	23.84100	5.97100	1400	Algeria-Ahaggar	213-221	154-166	217-223	0	0	119-139	179-189	240-248	251-251	247-249	0	0	415
Assekrem 1	L2	1	na	na	na	na	na	Algeria-Ahaggar	201-205	166-184	217-217	150-151	109-109	135-137	169-169	240-244	251-251	239-241	199-220	185-185	0
Assekrem 2	21E14	1	na	na	na	na	na	Algeria-Ahaggar	201-213	162-182	219-225	150-150	109-109	119-133	169-173	234-258	251-251	239-239	199-204	185-193	0
Ahounamat 1	A1/11	1	3	9	22.93118	5.69921	1714	Algeria-Ahaggar	199-239	166-182	217-219	0	0	119-137	169-169	264-274	251-258	241-241	0	0	409
Ahounamat 2	A2/4/6/14	1	3	9	22.93182	5.69916	1729	Algeria-Ahaggar	215-223	166-182	217-225	0	0	119-137	169-177	240-260	251-251	229-239	0	0	409
Ahounamat 3	A3	1	3	9	22.93187	5.69907	1729	Algeria-Ahaggar	205-239	162-166	219-223	0	0	119-133	169-169	236-238	251-251	239-239	0	0	407
Ahounamat 5	A5	1	3	9	22.93192	5.69891	1729	Algeria-Ahaggar	205-239	166-166	219-223	0	0	133-137	169-169	238-242	251-251	239-241	0	0	407
Ahounamat 7	A7	1	3	9	22.93201	5.69846	1751	Algeria-Ahaggar	201-221	154-166	217-217	0	0	119-137	169-169	236-240	251-251	229-239	0	0	401
Ahounamat 8	A8/12	1	3	9	22.93208	5.69841	1751	Algeria-Ahaggar	201-239	162-176	217-217	0	0	119-131	169-181	242-274	251-258	239-239	0	0	401
Ahounamat 9	A9/15	1	3	9	22.93212	5.69832	1783	Algeria-Ahaggar	205-219	181-181	219-219	0	0	119-135	169-181	238-246	251-251	241-241	0	0	401
Ahounamat 10	A10	1	3	9	22.93215	5.69826	1783	Algeria-Ahaggar	209-213	166-166	217-219	0	0	131-137	169-169	232-246	251-251	241-247	0	0	401
Ahounamat 13	A13	1	3	9	22.93226	5.69811	1783	Algeria-Ahaggar	211-219	162-181	217-219	0	0	119-133	169-181	226-238	251-251	241-249	0	0	401
Ti-n-Hâmor 48	55	1	1	5	22.83170	5.61710	1486	Algeria-Ahaggar	205-239	166-182	223-223	151-152	109-109	137-137	169-169	228-246	251-251	239-239	202-205	185-187	0
Ti-n-Hâmor 49	73	1	1	5	22.83176	5.61824	1491	Algeria-Ahaggar	219-237	162-166	219-223	150-161	109-109	137-139	169-169	238-246	251-251	243-247	202-205	185-187	0
Ti-n-Hâmor 50	74	1	1	5	22.83153	5.61937	1501	Algeria-Ahaggar	213-219	162-166	217-223	151-152	109-109	127-139	169-169	236-258	251-251	239-239	199-202	185-185	0
Tin Hamor 1	TH1	1	1	5	22.84282	5.62813	1494	Algeria-Ahaggar	213-221	162-182	217-225	0	0	135-141	169-169	240-258	251-251	243-249	0	0	409
Tin Hamor 2-3	TH2/3	1	1	5	22.84263	5.62863	1494	Algeria-Ahaggar	205-247	162-166	217-217	0	0	137-139	169-187	236-240	251-251	239-241	0	0	401
Tin Hamor 4	TH4	1	1	5	22.84241	5.62849	1494	Algeria-Ahaggar	205-241	162-182	217-217	0	0	119-147	169-181	240-258	251-251	241-249	0	0	409
Tin Hamor 5	TH5	1	1	5	22.84238	5.62898	1499	Algeria-Ahaggar	205-241	162-162	217-219	0	0	127-127	169-189	226-236	251-251	239-239	0	0	409
Tin Hamor 6	TH6	1	1	5	22.84209	5.62811	1494	Algeria-Ahaggar	205-209	154-168	219-225	149-161	106-109	127-133	169-179	242-278	251-258	239-239	199-220	187-187	415
Tin Hamor 7	TH7	1	1	5	22.84116	5.63049	1546	Algeria-Ahaggar	213-221	166-168	223-225	0	0	127-137	169-169	236-268	251-258	239-241	0	0	401
Tin Hamor 8	TH8	1	1	5	22.84069	5.63098	1546	Algeria-Ahaggar	229-231	154-166	217-217	0	0	119-131	169-169	232-250	251-258	229-243	0	0	409
Tin Hamor 9	TH9 (triploid)	1	1	5	22.83998	5.63111	1567	Algeria-Ahaggar	201-205-221	154-176-181	217-219	0	0	127-135-137	169	232-258-272	251	241-243	0	0	409
Tin Hamor 11	TH11	1	1	5	22.84003	5.63143	1558	Algeria-Ahaggar	213-215	154-183	217-217	0	0	119-139	181-189	238-254	251-251	239-243	0	0	409
Tin Hamor 12	TH12	1	1	5	22.83838	5.63490	1584	Algeria-Ahaggar	205-213	166-181	217-223	0	0	135-137	169-177	240-246	251-251	243-249	0	0	409
Tin Hamor 13	TH13	1	1	5	22.83834	5.63497	1584	Algeria-Ahaggar	201-213	162-184	217-223	0	0	133-135	169-171	246-246	251-251	229-239	0	0	409
Tin Hamor 14	TH14	1	1	5	22.83828	5.63494	1584	Algeria-Ahaggar	205-215	166-182	217-219	0	0	119-137	169-193	226-246	251-251	239-241	0	0	409
Tin Hamor 15	TH15	1	1	5	22.83812	5.63526	1584	Algeria-Ahaggar	205-205	166-181	217-219	0	0	133-137	169-183	240-240	251-258	239-241	0	0	409
Tin Hamor 16	TH16	1	1	5	22.83807	5.63525	1584	Algeria-Ahaggar	215-221	162-162	223-225	0	0	121-133	169-169	236-254	251-251	239-249	0	0	409
Tin Hamor 17	TH17	1	1	5	22.83789	5.63536	1608	Algeria-Ahaggar	209-213	166-176	219-223	0	0	133-135	169-185	226-242	251-251	239-239	0	0	409
Tin Hamor 18	TH18	1	1	5	22.83747	5.63535	1608	Algeria-Ahaggar	205-213	166-168	217-225	0	0	127-137	169-169	240-274	251-258	239-253	0	0	409
Tin Hamor 19	TH19	1	1	5	22.83678	5.63540	1632	Algeria-Ahaggar	213-221	154-166	217-219	0	0	133-135	169-181	232-240	251-251	229-239	0	0	409
Tin Hamor 20	TH20	1	1	5	22.83656	5.63547	1632	Algeria-Ahaggar	213-221	162-182	219-225	0	0	133-133	169-169	258-262	251-251	239-241	0	0	409
Tin Hamor 21-23	TH21A	1	1	5	22.83631	5.63547	1632	Algeria-Ahaggar	205-221	166-176	219-219	0	0	135-139	169-181	232-260	251-258	239-243	0	0	409
Tin Hamor 24	TH24	1	1	5	22.83621	5.63529	1644	Algeria-Ahaggar	205-213	166-168	217-225	0	0	127-137	169-185	274-278	251-258	239-243	0	0	409
Tin Hamor 25	TH25	1	1	5	22.83605	5.63493	1644	Algeria-Ahaggar	209-213	154-182	219-219	0	0	127-133	169-179	228-242	251-251	239-239	0	0	405
Tin Hamor 27	TH27	1	1	5	22.83568	5.63496	1644	Algeria-Ahaggar	201-219	154-181	217-219	0	0	119-139	169-169	242-250	251-251	241-241	0	0	409
Tin Hamor 28	TH28	1	1	5	22.83529	5.63482	1653	Algeria-Ahaggar	209-213	168-176	217-217	0	0	137-137	169-169	240-256	251-258	249-249	0	0	404
Tin Hamor 29	TH29	1	1	5	22.83511	5.63490	1653	Algeria-Ahaggar	205-219	166-181	217-219	0	0	119-119	169-169	232-270	251-251	239-249	0	0	405
Tin Hamor 30	TH30	1	1	5	22.83477	5.63496	1653	Algeria-Ahaggar	213-221	176-181	219-225	0	0	135-137	169-169	240-246	251-258	239-247	0	0	409
Tin Hamor 31	TH31	1	1	5	22.83427	5.63501	1659	Algeria-Ahaggar	219-223	154-162	219-219	0	0	135-137	169-169	246-260	251-251	239-247	0	0	409
Tin Hamor 32	TH32	1	1	5	22.83408	5.63494	1659	Algeria-Ahaggar	205-205	154-162	219-219	0	0	131-133	169-189	232-260	251-251	239-239	0	0	409
Tin Hamor 33	TH33	1	1	5	22.83399	5.63506	1659	Algeria-Ahaggar	213-229	166-182	223-223	0	0	137-137	169-181	236-240	251-251	239-239	0	0	409
Tin Hamor 34	TH34	1	1	5	22.83343	5.63452	1675	Algeria-Ahaggar	209-215	166-168	219-223	0	0	119-139	169-189	242-242	251-251	241-241	0	0	409
Tin Hamor 37	TH37	1	1	5	22.83306	5.63443	1675	Algeria-Ahaggar	201-209	166-176	219-223	0	0	135-137	169-181	254-278	251-258	243-243	0	0	409
Tin Hamor 38	TH38	1	1	5	22.83221	5.63458	1686	Algeria-Ahaggar	205-221	176-181	217-219	0	0	127-137	169-169	226-240	251-251	239-239	0	0	409
Tin Hamor 39	TH39	1	1	5	22.83208	5.63537	1700	Algeria-Ahaggar	221-227	166-182	217-219	0	0	131-137	179-181	238-240	251-251	239-249	0	0	409
Tin Hamor 40	TH40	1	1	5	22.83931	5.63450	1571	Algeria-Ahaggar	201-205	176-176	219-219	0	0	119-129	169-185	226-242	251-251	239-239	0	0	409
Tin Hamor 41-43	TH41	1	1	5	22.83976	5.63488	1604	Algeria-Ahaggar	213-221	154-166	217-219	0	0	133-143	169-169	226-240	251-251	239-239	0	0	409
Tin Hamor 42	TH42	1	1	5	22.83984	5.63506	1604	Algeria-Ahaggar	205-221	166-176	217-219	0	0	119-127	169-169	226-246	251-251	239-239	0	0	409
Tin Hamor 44	TH44	1	1	5	22.84008	5.63533	1604	Algeria-Ahaggar	205-231	154-176	217-217	0	0	119-133	169-169	226-238	251-251	239-241	0	0	409
Tin Hamor 45	TH45	1	1	5	22.84034	5.63589	1622	Algeria-Ahaggar	213-219	152-162	219-225	0	0	133-133	169-169	226-258	251-251	229-239	0	0	409
Tin Hamor 46	TH46	1	1	5	22.84041	5.63621	1622	Algeria-Ahaggar	215-221	176-182	217-217	0	0	135-137	169-169	232-246	251-258	241-241	0	0	409
Tin Hamor 47	TH47	1	1	5	22.84047	5.63662	1685	Algeria-Ahaggar	213-227	162-166	219-219	0	0	133-137	181-187	232-240	251-258	243-249	0	0	409
Jackson & Ramsey 2	JR2-emb7	5	na	na	12.9400	24.2700	2224	Sudan-Djebel Marra	203-209	166-174	211-245	0	109-109	133-133	177-183	230-274	247-258	229-245	202-202	0	502
* for cpDNA data, see next folder (Table S3b)

## Sheet: Table S3b (cpDNA data)
Table S3b. Plastid DNAprofiling of 366 individuals of the Central Saharan mountains. Fifty one loci were tested, of which 41 are cpSSRs. Fifteen cpSSRs revealed polymorphisms in the Central Saharan olive (Table S4).
For each cpSSR locus, allele size was converted in number of repeats at the microsatellite motif. For more details, see Besnard et al. (2011)
Individual name	6C	16A	30B	45C	XapI	ECORI	5A	26D	27C	1B	31A	15B	2A	48B	36A	24A	52B	57B-I	57B-II	54B-II	54B-II	39C	38B	46D	23D	9A	51C-I	51C-II	22C	59C	25A	28C	44A	53D	33D	21A	19A	11C-1	11C-2	42D	47D	41B	17B	49D	56D	29A	50C	58C	10D-1
Bagzane 1	8	10	11	10	1	1	12	20	10	11	11	15	9	22	15	11	1	1	15	1	10	13	11	11	10	21	18	1	13	7	13	12	9	9	11	10	34	0	12	11	11	11	10	10	16	11	21	20	1
Bagzane 2	8	10	11	10	1	1	12	20	10	11	11	15	9	22	15	11	1	1	15	1	10	13	11	11	10	21	18	1	13	7	13	12	9	9	11	10	34	0	12	11	11	11	10	10	16	11	21	20	1
Bagzane 3	8	10	11	10	1	1	12	20	10	11	11	15	9	22	15	11	1	1	15	1	10	13	11	11	10	21	18	1	13	7	13	12	9	9	11	10	34	0	12	11	11	11	10	10	16	11	21	20	1
Bagzane 4-5	8	10	11	10	1	1	12	20	10	11	11	15	9	22	15	11	1	1	15	1	10	13	11	11	10	21	18	1	13	7	13	12	9	9	11	10	34	0	12	11	11	11	10	10	16	11	21	20	1
Bagzane 6-7	8	10	11	10	1	1	12	20	10	11	11	15	9	22	15	11	1	1	15	1	10	13	11	11	10	21	18	1	13	7	13	12	9	9	11	10	34	0	12	11	11	11	10	10	16	11	21	20	1
Bagzane 8	8	10	11	10	1	1	12	20	10	11	11	15	9	22	15	11	1	1	15	1	10	13	11	11	10	21	18	1	13	7	13	12	9	9	11	10	34	0	12	11	11	11	10	10	16	11	21	20	1
Bagzane 9-10	8	10	11	10	1	1	12	20	10	11	11	15	9	22	15	11	1	1	15	1	10	12	11	11	10	21	18	1	13	7	13	12	9	9	11	10	34	0	12	11	11	11	10	10	16	11	21	20	1
Bagzane 12	0	0	0	0	0	0	0	0	0	0	0	0	0	0	0	0	0	0	0	0	0	0	0	0	0	0	0	0	0	0	0	0	0	0	0	0	0	0	0	0	0	0	0	0	0	0	0	0	0
Bagzane 14	8	10	11	10	1	1	12	20	10	11	11	15	9	22	15	11	1	1	15	1	10	12	11	11	10	21	18	1	13	7	13	12	9	9	11	10	34	0	12	11	11	11	10	10	16	11	21	20	1
Bagzane 15-16	8	10	11	10	1	1	12	20	10	11	11	15	9	22	15	11	1	1	15	1	10	13	11	11	10	21	18	1	13	7	13	12	9	9	11	10	34	0	12	11	11	11	10	10	16	11	21	20	1
Bagzane 17-18	8	10	11	10	1	1	12	20	10	11	11	15	9	22	15	11	1	1	15	1	10	13	11	11	10	21	18	1	13	7	13	12	9	9	11	10	34	0	12	11	11	11	10	10	16	11	21	20	1
Bagzane 19	8	10	11	10	1	1	12	20	10	11	11	15	9	22	15	11	1	1	15	1	10	13	11	11	10	21	18	1	13	7	13	12	9	9	11	10	34	0	12	11	11	11	10	10	16	11	21	20	1
Bagzane 20	0	0	0	0	0	0	0	0	0	0	0	0	0	0	0	0	0	0	0	0	0	0	0	0	0	0	0	0	0	0	0	0	0	0	0	0	0	0	0	0	0	0	0	0	0	0	0	0	0
Bagzane 21	8	10	11	10	1	1	12	20	10	11	11	15	9	22	15	11	1	1	15	1	10	13	11	11	10	21	18	1	13	7	13	12	9	9	11	10	34	0	12	11	11	11	10	10	16	11	21	20	1
Bagzane 22-23	8	10	11	10	1	1	12	20	10	11	11	15	9	22	15	11	1	1	15	1	10	12	11	11	10	21	18	1	13	7	13	12	9	9	11	10	34	0	12	11	11	11	10	10	16	11	21	20	1
Bagzane 24	8	10	11	10	1	1	12	20	10	11	11	15	9	22	15	11	1	1	15	1	10	12	11	11	10	21	18	1	13	7	13	12	9	9	11	10	34	0	12	11	11	11	10	10	16	11	21	20	1
Bagzane 25-27	8	10	11	10	1	1	12	20	10	11	11	15	9	22	15	11	1	1	15	1	10	13	11	11	10	21	18	1	13	7	13	12	9	9	11	10	34	0	12	11	11	11	10	10	16	11	21	20	1
Bagzane 28	8	10	11	10	1	1	12	20	10	11	11	15	9	22	15	11	1	1	15	1	10	12	11	11	10	21	18	1	13	7	13	12	9	9	11	10	34	0	12	11	11	11	10	10	16	11	21	20	1
Bagzane 29	8	10	11	10	1	1	12	20	10	11	11	15	9	22	15	11	1	1	15	1	10	12	11	11	10	21	18	1	13	7	13	12	9	9	11	10	34	0	12	11	11	11	10	10	16	11	21	20	1
Bagzane 30-31	8	10	11	10	1	1	12	20	10	11	11	15	9	22	15	11	1	1	15	1	10	13	11	11	10	21	18	1	13	7	13	12	9	9	11	10	34	0	12	11	11	11	10	10	16	11	21	20	1
Bagzane 32	8	10	11	10	1	1	12	20	10	11	11	15	9	22	15	11	1	1	15	1	10	12	11	11	10	21	18	1	13	7	13	12	9	9	11	10	34	0	12	11	11	11	10	10	16	11	21	20	1
Bagzane 33-34	8	10	11	10	1	1	12	20	10	11	11	15	9	22	15	11	1	1	15	1	10	13	11	11	10	21	18	1	13	7	13	12	9	9	11	10	34	0	12	11	11	11	10	10	16	11	21	20	1
Bagzane 37-38	8	10	11	10	1	1	12	20	10	11	11	15	9	22	15	11	1	1	15	1	10	13	11	11	10	21	18	1	13	7	13	12	9	9	11	10	34	0	12	11	11	11	10	10	16	11	21	20	1
Bagzane 39	8	10	11	10	1	1	12	20	10	11	11	15	10	22	15	11	1	1	15	1	10	13	11	11	10	21	18	1	13	7	13	12	9	9	11	10	34	0	12	11	11	11	10	10	16	11	21	20	1
Bagzane 40	8	10	11	10	1	1	12	20	10	11	11	15	9	22	15	11	1	1	15	1	10	13	11	11	10	21	18	1	13	7	13	12	9	9	11	10	34	0	12	11	11	11	10	10	16	11	21	20	1
Bagzane 41	8	10	11	10	1	1	12	20	10	11	11	15	9	22	15	11	1	1	15	1	10	13	11	11	10	21	18	1	13	7	13	12	9	9	11	10	34	0	12	11	11	11	10	10	16	11	21	20	1
Bagzane 42	8	10	11	10	1	1	12	20	10	11	11	15	9	22	15	11	1	1	15	1	10	13	11	11	10	21	18	1	13	7	13	12	9	9	11	10	34	0	12	11	11	11	10	10	16	11	21	20	1
Bagzane 43-44	0	0	0	0	0	0	0	0	0	0	0	0	0	0	0	0	0	0	0	0	0	0	0	0	0	0	0	0	0	0	0	0	0	0	0	0	0	0	0	0	0	0	0	0	0	0	0	0	0
Bagzane 45	0	0	0	0	0	0	0	0	0	0	0	0	0	0	0	0	0	0	0	0	0	0	0	0	0	0	0	0	0	0	0	0	0	0	0	0	0	0	0	0	0	0	0	0	0	0	0	0	0
Bagzane 46	8	10	11	10	1	1	12	20	10	11	11	15	9	22	15	11	1	1	15	1	10	13	11	11	10	21	18	1	13	7	13	12	9	9	11	10	34	0	12	11	11	11	10	10	16	11	21	20	1
Bagzane 47-48	8	10	11	10	1	1	12	20	10	11	11	15	9	22	15	11	1	1	15	1	10	13	11	11	10	21	18	1	13	7	13	12	9	9	11	10	34	0	12	11	11	11	10	10	16	11	21	20	1
Bagzane 49	8	10	11	10	1	1	12	20	10	11	11	15	9	22	15	11	1	1	15	1	10	12	11	11	10	21	18	1	13	7	13	12	9	9	11	10	34	0	12	11	11	11	10	10	16	11	21	20	1
Bagzane 50-51	8	10	11	10	1	1	12	20	10	11	11	15	9	22	15	11	1	1	15	1	10	13	11	11	10	21	18	1	13	7	13	12	9	9	11	10	34	0	12	11	11	11	10	10	16	11	21	20	1
Bagzane 52	8	10	11	10	1	1	12	20	10	11	11	15	9	22	15	11	1	1	15	1	10	13	11	11	10	21	18	1	13	7	13	12	9	9	11	10	34	0	12	11	11	11	10	10	16	11	21	20	1
Bagzane 53	8	10	11	10	1	1	12	20	10	11	11	15	9	22	15	11	1	1	15	1	10	13	11	11	10	21	18	1	13	7	13	12	9	9	11	10	34	0	12	11	11	11	10	10	16	11	21	20	1
Bagzane 54	0	0	0	0	0	0	0	0	0	0	0	0	0	0	0	0	0	0	0	0	0	0	0	0	0	0	0	0	0	0	0	0	0	0	0	0	0	0	0	0	0	0	0	0	0	0	0	0	0
Bagzane 55-56	8	10	11	10	1	1	12	20	10	11	11	15	9	22	15	11	1	1	15	1	10	12	11	11	10	21	18	1	13	7	13	12	9	9	11	10	34	0	12	11	11	11	10	10	16	11	21	20	1
Bagzane 74	8	10	11	10	1	1	12	20	10	11	11	15	9	22	15	11	1	1	15	1	10	13	11	11	10	21	18	1	13	7	13	12	9	9	11	10	34	0	12	11	11	11	10	10	16	11	21	20	1
Bagzane 75	8	10	11	10	1	1	12	20	10	11	11	15	9	22	15	11	1	1	15	1	10	13	11	11	10	21	18	1	13	7	13	12	9	9	11	10	34	0	12	11	11	11	10	10	16	11	21	20	1
Bagzane 76-78	8	10	11	10	1	1	12	20	10	11	11	15	9	22	15	11	1	1	15	1	10	13	11	11	10	21	18	1	13	7	13	13	9	9	11	10	34	0	12	11	11	11	10	10	16	11	21	20	1
Bagzane 79	8	10	11	10	1	1	12	20	10	11	11	15	9	22	15	11	1	1	15	1	10	13	11	11	10	21	18	1	13	7	13	12	9	9	11	10	34	0	12	11	11	11	10	10	16	11	21	20	1
Bagzane 80-81	8	10	11	10	1	1	12	20	10	11	11	15	9	22	15	11	1	1	15	1	10	13	11	11	10	21	18	1	13	7	13	12	9	9	11	10	34	0	12	11	11	11	10	10	16	11	21	20	1
Bagzane 82	0	0	0	0	0	0	0	0	0	0	0	0	0	0	0	0	0	0	0	0	0	0	0	0	0	0	0	0	0	0	0	0	0	0	0	0	0	0	0	0	0	0	0	0	0	0	0	0	0
Bagzane 58	8	10	11	10	1	1	12	20	10	11	11	15	9	22	15	11	1	1	15	1	10	13	11	11	10	21	18	1	13	7	13	12	9	9	11	10	34	0	12	11	11	11	10	10	16	11	21	20	1
Bagzane 60-61	8	10	11	10	1	1	12	20	10	11	11	15	9	22	15	11	1	1	15	1	10	12	11	11	10	21	18	1	13	7	13	12	9	9	11	10	34	0	12	11	11	11	10	10	16	11	21	20	1
Bagzane 62-63	8	10	11	10	1	1	12	20	10	11	11	15	9	22	15	11	1	1	15	1	10	12	11	11	10	21	18	1	13	7	13	12	9	9	11	10	34	0	12	11	11	11	10	10	16	11	21	20	1
Bagzane 64	8	10	11	10	1	1	12	20	10	11	11	15	9	22	15	11	1	1	15	1	10	13	11	11	10	21	18	1	13	7	13	12	9	9	11	10	34	0	12	11	11	11	10	10	16	11	21	20	1
Bagzane 65-66	8	10	11	10	1	1	12	20	10	11	11	15	9	22	15	11	1	1	15	1	10	13	11	11	10	21	18	1	13	7	13	12	9	9	11	10	34	0	12	11	11	11	10	10	16	11	21	20	1
Bagzane 67	8	10	11	10	1	1	12	20	10	11	11	15	9	22	15	11	1	1	15	1	10	13	11	11	10	21	18	1	13	7	13	12	9	9	11	10	34	0	12	11	11	11	10	10	16	11	21	20	1
Bagzane 68-69	8	10	11	10	1	1	12	20	10	11	11	15	9	22	15	11	1	1	15	1	10	13	11	11	10	21	18	1	13	7	13	12	9	9	11	10	34	0	12	11	11	11	10	10	16	11	21	20	1
Bagzane 70	0	0	0	0	0	0	0	0	0	0	0	0	0	0	0	0	0	0	0	0	0	0	0	0	0	0	0	0	0	0	0	0	0	0	0	0	0	0	0	0	0	0	0	0	0	0	0	0	0
Bagzane 71-73	8	10	11	10	1	1	12	20	10	11	11	15	9	22	15	11	1	1	15	1	10	13	11	11	10	21	18	1	13	7	13	12	9	9	11	10	34	0	12	11	11	11	10	10	16	11	21	20	1
Egalah 84-85	8	10	11	10	1	1	12	20	10	11	11	15	9	22	15	11	1	1	15	1	10	12	11	11	10	21	18	1	13	7	13	12	9	9	11	10	34	0	12	11	11	11	10	10	16	11	21	20	1
Tamgak 86	8	10	11	10	1	1	12	20	10	11	11	15	9	22	15	11	1	1	15	1	10	13	11	11	10	21	18	1	13	7	13	12	9	9	11	10	33	0	12	11	11	11	10	10	16	11	21	20	1
Tamgak 87-90	8	10	11	10	1	1	12	20	10	12	11	15	9	21	15	11	1	1	15	1	10	13	11	11	10	21	18	1	13	7	13	12	9	9	11	10	33	0	12	11	11	11	10	10	16	11	21	20	1
Tamgak 91	8	10	11	10	1	1	12	20	10	12	11	15	9	21	15	11	1	1	15	1	10	13	11	11	10	21	18	1	13	7	13	12	9	9	11	10	33	0	12	11	11	11	10	10	16	11	21	20	1
Tamgak 92-93	8	10	11	10	1	1	12	20	10	12	11	15	9	22	15	11	1	1	15	1	10	13	11	11	10	21	18	1	13	7	13	12	9	9	11	10	33	0	12	11	11	11	10	10	16	11	21	20	1
Tamgak 94	8	10	11	10	1	1	12	20	10	12	11	15	9	22	15	11	1	1	15	1	10	13	11	11	10	21	18	1	13	7	13	12	9	9	11	10	33	0	12	11	11	11	10	10	16	11	21	20	1
Tamgak 95	8	10	11	10	1	1	12	20	10	12	11	15	9	21	15	11	1	1	15	1	10	13	11	11	10	21	18	1	13	7	13	12	9	9	11	10	33	0	12	11	11	11	10	10	16	11	21	20	1
Tamgak 96	8	10	11	10	1	1	12	20	10	12	11	15	9	21	15	11	1	1	15	1	10	13	11	11	10	21	18	1	13	7	13	12	9	9	11	10	33	0	12	11	11	11	10	10	16	11	21	20	1
Tamgak 97	8	10	11	10	1	1	12	20	10	12	11	15	9	21	15	11	1	1	15	1	10	13	11	11	10	21	18	1	13	7	13	12	9	9	11	10	33	0	12	11	11	11	10	10	16	11	21	20	1
Tamgak 98-99	8	10	11	10	1	1	12	20	10	12	11	15	9	21	15	11	1	1	15	1	10	13	11	11	10	21	18	1	13	7	13	12	9	9	11	10	33	0	12	11	11	11	10	10	16	11	21	20	1
Tamgak 100	8	10	11	10	1	1	12	20	10	12	11	15	9	21	15	11	1	1	15	1	10	13	11	11	10	21	18	1	13	7	13	12	9	9	11	10	33	0	12	11	11	11	10	10	16	11	21	20	1
Tamgak 101	8	10	11	10	1	1	12	20	10	12	11	15	9	21	15	11	1	1	15	1	10	13	11	11	10	21	18	1	13	7	13	12	9	9	11	10	33	0	12	11	11	11	10	10	16	11	21	20	1
Tamgak 102	0	0	0	0	0	0	0	0	0	0	0	0	0	0	0	0	0	0	0	0	0	0	0	0	0	0	0	0	0	0	0	0	0	0	0	0	0	0	0	0	0	0	0	0	0	0	0	0	0
Tamgak 103-104	8	10	11	10	1	1	12	20	10	12	11	15	9	21	15	11	1	1	15	1	10	13	11	11	10	21	18	1	13	7	13	12	9	9	11	10	33	0	12	11	11	11	10	10	16	11	21	20	1
Tamgak 105	8	10	11	10	1	1	12	20	10	12	11	15	9	22	15	11	1	1	15	1	10	13	11	11	10	21	18	1	13	7	13	12	9	9	11	10	33	0	12	11	11	11	10	10	16	11	21	20	1
Tamgak 106	8	10	11	10	1	1	12	20	10	12	11	15	9	21	15	11	1	1	15	1	10	13	11	11	10	21	18	1	13	7	13	12	9	9	11	10	33	0	12	11	11	11	10	10	16	11	21	20	1
Tamgak 107	8	10	11	10	1	1	12	20	10	12	11	15	9	21	15	11	1	1	15	1	10	13	11	11	10	21	18	1	13	7	13	12	9	9	11	10	33	0	12	11	11	11	10	10	16	11	21	20	1
Tamgak 108	8	10	11	10	1	1	12	20	10	11	11	15	9	22	15	11	1	1	15	1	10	13	11	11	10	21	18	1	13	7	13	12	9	9	11	10	33	0	12	11	11	11	10	10	16	11	21	20	1
Tamgak 109	8	10	11	10	1	1	12	20	10	11	11	15	9	22	15	11	1	1	15	1	10	13	11	11	10	21	18	1	13	7	13	12	9	9	11	10	33	0	12	11	11	11	10	10	16	11	21	20	1
Tamgak 110	8	10	11	10	1	1	12	20	10	11	11	15	9	22	15	11	1	1	15	1	10	13	11	11	10	21	18	1	13	7	13	12	9	9	11	10	33	0	12	11	11	11	10	10	16	11	21	20	1
Tamgak 111	8	10	11	10	1	1	12	20	10	12	11	15	9	21	15	11	1	1	15	1	10	13	11	11	10	21	18	1	13	7	13	12	9	9	11	10	33	0	12	11	11	11	10	10	16	11	21	20	1
Tamgak 112	8	10	11	10	1	1	12	20	10	12	11	15	9	21	15	11	1	1	15	1	10	13	11	11	10	21	18	1	13	7	13	12	9	9	11	10	33	0	12	11	11	11	10	10	16	11	21	20	1
Tamgak 113	8	10	11	10	1	1	12	20	10	12	11	15	9	21	15	11	1	1	15	1	10	13	11	11	10	21	18	1	13	7	13	12	9	9	11	10	33	0	12	11	11	11	10	10	16	11	21	20	1
Tamgak 114	8	10	11	10	1	1	12	20	10	12	11	15	9	22	15	11	1	1	15	1	10	13	11	11	10	21	18	1	13	7	13	12	9	9	11	10	33	0	12	11	11	11	10	10	16	11	21	20	1
Tamgak 115-116	8	10	11	10	1	1	12	20	10	12	11	15	9	22	15	11	1	1	15	1	10	13	11	11	10	21	18	1	13	7	13	12	9	9	11	10	33	0	12	11	11	11	10	10	16	11	21	20	1
Tamgak 117-119	8	10	11	10	1	1	12	20	10	12	11	15	9	21	15	11	1	1	15	1	10	13	11	11	10	21	18	1	13	7	13	12	9	9	11	10	33	0	12	11	11	11	10	10	16	11	21	20	1
Tamgak 120	8	10	11	10	1	1	12	20	10	12	11	15	9	21	15	11	1	1	15	1	10	13	11	11	10	21	18	1	13	7	13	12	9	9	11	10	33	0	12	11	11	11	10	10	16	11	21	20	1
Tamgak 121	8	10	11	10	1	1	12	20	10	12	11	15	9	21	15	11	1	1	15	1	10	13	11	11	10	21	18	1	13	7	13	12	9	9	11	10	33	0	12	11	11	11	10	10	16	11	21	20	1
Tamgak 122	8	10	11	10	1	1	12	20	10	12	11	15	9	21	15	11	1	1	15	1	10	13	11	11	10	21	18	1	13	7	13	12	9	9	11	10	33	0	12	11	11	11	10	10	16	11	21	20	1
Tamgak 123	8	10	11	10	1	1	12	20	10	12	11	15	9	21	15	11	1	1	15	1	10	13	11	11	10	21	18	1	13	7	13	12	9	9	11	10	33	0	12	11	11	11	10	10	16	11	21	20	1
Tamgak 124	8	10	11	10	1	1	12	20	10	12	11	15	9	22	15	11	1	1	15	1	10	13	11	11	10	21	18	1	13	7	13	12	9	9	11	10	33	0	12	11	11	11	10	10	16	11	21	20	1
Tamgak 125	8	10	11	10	1	1	12	20	10	12	11	15	9	21	15	11	1	1	15	1	10	13	11	11	10	21	18	1	13	7	13	12	9	9	11	10	33	0	12	11	11	11	10	10	16	11	21	20	1
Tamgak 126	8	10	11	10	1	1	12	20	10	12	11	15	9	22	15	11	1	1	15	1	10	13	11	11	10	21	18	1	13	7	13	12	9	9	11	10	33	0	12	11	11	11	10	10	16	11	21	20	1
Tamgak 127	8	10	11	10	1	1	12	20	10	12	11	15	9	22	15	11	1	1	15	1	10	13	11	11	10	21	18	1	13	7	13	12	9	9	11	10	33	0	12	11	11	11	10	10	16	11	21	20	1
Tamgak 128	8	10	11	10	1	1	12	20	10	12	11	15	9	22	15	11	1	1	15	1	10	13	11	11	10	21	18	1	13	7	13	12	9	9	11	10	33	0	12	11	11	11	10	10	16	11	21	20	1
Tamgak 129	8	10	11	10	1	1	12	20	10	12	11	15	9	21	15	11	1	1	15	1	10	13	11	11	10	21	18	1	13	7	13	12	9	9	11	10	33	0	12	11	11	11	10	10	16	11	21	20	1
Tamgak 130	8	10	11	10	1	1	12	20	10	12	11	15	9	22	15	11	1	1	15	1	10	13	11	11	10	21	18	1	13	7	13	12	9	9	11	10	33	0	12	11	11	11	10	10	16	11	21	20	1
Tamgak 133	8	10	11	10	1	1	12	20	10	12	11	15	9	22	15	11	1	1	15	1	10	13	11	11	10	21	18	1	13	7	13	12	9	9	11	10	33	0	12	11	11	11	10	10	16	11	21	20	1
Tamgak 134	8	10	11	10	1	1	12	20	10	12	11	15	9	22	15	11	1	1	15	1	10	13	11	11	10	21	18	1	13	7	13	12	9	9	11	10	33	0	12	11	11	11	10	10	16	11	21	20	1
Tamgak 135	8	10	11	10	1	1	12	20	10	12	11	15	9	22	15	11	1	1	15	1	10	13	11	11	10	21	18	1	13	7	13	12	9	9	11	10	33	0	12	11	11	11	10	10	16	11	21	20	1
Tamgak 136	8	10	11	10	1	1	12	20	10	12	11	15	9	22	15	11	1	1	15	1	10	13	11	11	10	21	18	1	13	7	13	12	9	9	11	10	33	0	12	11	11	11	10	10	16	11	21	20	1
Tamgak 137	8	10	11	10	1	1	12	20	10	12	11	15	9	22	15	11	1	1	15	1	10	13	11	11	10	21	18	1	13	7	13	12	9	9	11	10	33	0	12	11	11	11	10	10	16	11	21	20	1
Tamgak 138	8	10	11	10	1	1	12	20	10	12	11	15	9	22	15	11	1	1	15	1	10	13	11	11	10	21	18	1	13	7	13	12	9	9	11	10	33	0	12	11	11	11	10	10	16	11	21	20	1
Tamgak 139	8	10	11	10	1	1	12	20	10	12	11	15	9	22	15	11	1	1	15	1	10	13	11	11	10	21	18	1	13	7	13	12	9	9	11	10	33	0	12	11	11	11	10	10	16	11	21	20	1
Tamgak 140	8	10	11	10	1	1	12	20	10	12	11	15	9	22	15	11	1	1	15	1	10	13	11	11	10	21	18	1	13	7	13	12	9	9	11	10	33	0	12	11	11	11	10	10	16	11	21	20	1
Tamgak 141	8	10	11	10	1	1	12	20	10	12	11	15	9	22	15	11	1	1	15	1	10	13	11	11	10	21	18	1	13	7	13	12	9	9	11	10	33	0	12	11	11	11	10	10	16	11	21	20	1
Tamgak 142	8	10	11	10	1	1	12	20	10	12	11	15	9	22	15	11	1	1	15	1	10	13	11	11	10	21	18	1	13	7	13	12	9	9	11	10	33	0	12	11	11	11	10	10	16	11	21	20	1
Tamgak 143	8	10	11	10	1	1	12	20	10	12	11	15	9	22	15	11	1	1	15	1	10	13	11	11	10	21	18	1	13	7	13	12	9	9	11	10	33	0	12	11	11	11	10	10	16	11	21	20	1
Tassili Jabbaren	8	10	11	10	1	1	12	20	10	12	11	15	9	22	15	11	1	1	15	1	10	13	11	11	10	21	18	1	13	7	14	12	9	9	11	10	33	0	12	11	11	10	10	10	16	11	21	20	1
Tassili VC1	0	0	0	0	0	0	0	0	0	0	0	0	0	0	0	0	0	0	0	0	0	0	0	0	0	0	0	0	0	0	0	0	0	0	0	0	0	0	0	0	0	0	0	0	0	0	0	0	0
Tassili VC2	0	0	0	0	0	0	0	0	0	0	0	0	0	0	0	0	0	0	0	0	0	0	0	0	0	0	0	0	0	0	0	0	0	0	0	0	0	0	0	0	0	0	0	0	0	0	0	0	0
Tassili VC3	0	0	0	0	0	0	0	0	0	0	0	0	0	0	0	0	0	0	0	0	0	0	0	0	0	0	0	0	0	0	0	0	0	0	0	0	0	0	0	0	0	0	0	0	0	0	0	0	0
Tassili 1-3	8	10	11	10	1	1	12	20	10	12	11	15	9	22	15	11	1	1	15	1	10	13	11	11	10	21	18	1	13	7	13	12	9	9	11	10	33	0	12	11	11	11	10	10	16	11	21	20	1
Tassili 4	8	10	11	10	1	1	12	20	10	11	11	15	9	22	15	11	1	1	15	1	10	13	11	11	10	21	18	1	13	7	13	12	9	9	11	10	33	0	12	11	11	11	10	10	16	11	21	20	1
Tassili 5-7	8	10	11	10	1	1	12	20	10	12	11	15	9	22	15	11	1	1	15	1	10	13	11	11	10	21	18	1	13	7	13	12	9	9	11	10	33	0	12	11	11	11	10	10	16	11	21	20	1
Tassili 8	8	10	11	10	1	1	12	20	10	12	11	15	9	22	15	11	1	1	15	1	10	13	11	11	10	21	18	1	13	7	14	12	9	9	11	10	33	0	12	11	11	10	10	10	16	11	21	20	1
Tassili 9-10	8	10	11	10	1	1	12	20	10	12	11	15	9	22	15	11	1	1	15	1	10	13	11	11	10	21	18	1	13	7	14	12	9	9	11	10	33	0	12	11	11	10	10	10	16	11	21	20	1
Tassili 11	8	10	11	10	1	1	12	20	10	12	11	15	9	22	15	11	1	1	15	1	10	13	11	11	10	21	18	1	13	7	14	12	9	9	11	10	33	0	12	11	11	10	10	10	16	11	21	20	1
Tassili 12	8	10	11	10	1	1	12	20	10	12	11	15	9	22	15	11	1	1	15	1	10	13	11	11	10	21	18	1	13	7	13	12	9	9	11	10	33	0	12	11	11	11	10	10	16	11	21	20	1
Tassili 13	8	10	11	10	1	1	12	20	10	12	11	15	9	22	15	11	1	1	15	1	10	13	11	11	10	21	18	1	13	7	13	12	9	9	11	10	33	0	12	11	11	11	10	10	16	11	21	20	1
Tassili 14	8	10	11	10	1	1	12	20	10	12	11	15	9	22	15	11	1	1	15	1	10	13	11	11	10	21	18	1	13	7	13	12	9	9	11	10	33	0	12	11	11	11	10	10	16	11	21	20	1
Tassili 15	8	10	11	10	1	1	12	20	10	12	11	15	9	22	15	11	1	1	15	1	10	13	11	11	10	21	18	1	13	7	13	12	9	9	11	10	33	0	12	11	11	11	10	10	16	11	21	20	1
Tassili 16	8	10	11	10	1	1	12	20	10	12	11	15	9	22	15	11	1	1	15	1	10	13	11	11	10	21	18	1	13	7	13	12	9	9	11	10	33	0	12	11	11	11	10	10	16	11	21	20	1
Tassili 17	8	10	11	10	1	1	12	20	10	12	11	15	9	22	15	11	1	1	15	1	10	13	11	11	10	21	18	1	13	7	13	12	9	9	11	10	33	0	12	11	11	11	10	10	16	11	21	20	1
Tassili 18	8	10	11	10	1	1	12	20	10	12	11	15	9	22	15	11	1	1	15	1	10	13	11	11	10	21	18	1	13	7	13	12	9	9	11	10	33	0	12	11	11	11	10	10	16	11	21	20	1
Tassili 19	8	10	11	10	1	1	12	20	10	12	11	15	9	22	15	11	1	1	15	1	10	13	11	11	10	21	18	1	13	7	14	12	9	9	11	10	33	0	12	11	11	10	10	10	16	11	21	20	1
Tassili 20	8	10	11	10	1	1	12	20	10	12	11	15	9	22	15	11	1	1	15	1	10	13	11	11	10	21	18	1	13	7	14	12	9	9	11	10	33	0	12	11	11	10	10	10	16	11	21	20	1
Tassili 21	8	10	11	10	1	1	12	20	10	12	11	15	9	22	15	11	1	1	15	1	10	13	11	11	10	21	18	1	13	7	13	12	9	9	11	10	33	0	12	11	11	11	10	10	16	11	21	20	1
Tassili 22	8	10	11	10	1	1	12	20	10	13	11	15	9	22	15	11	1	1	15	1	10	13	11	11	10	21	18	1	13	7	13	12	9	9	11	10	33	0	12	11	11	11	10	10	16	11	21	20	1
Tassili 23-24	8	10	11	10	1	1	12	20	10	12	11	15	9	22	15	11	1	1	15	1	10	13	11	11	10	21	18	1	13	7	13	12	9	9	11	10	33	0	12	11	11	11	10	10	16	11	21	20	1
Tassili 25	8	10	11	10	1	1	12	20	10	12	11	15	9	22	15	11	1	1	15	1	10	13	11	11	10	21	18	1	13	7	13	12	9	9	11	10	33	0	12	11	11	11	10	10	16	11	21	20	1
Tassili 26	8	10	11	10	1	1	12	20	10	12	11	15	9	22	15	11	1	1	15	1	10	13	11	11	10	21	18	1	13	7	13	12	9	9	11	10	33	0	12	11	11	11	10	10	16	11	21	20	1
Tassili 27	8	10	11	10	1	1	12	20	10	12	11	15	9	22	15	11	1	1	15	1	10	13	11	11	10	21	18	1	13	7	13	12	9	9	11	10	33	0	12	11	11	11	10	10	16	11	21	20	1
Tassili 28	8	10	11	10	1	1	12	20	10	12	11	15	9	22	15	11	1	1	15	1	10	13	11	11	10	21	18	1	13	7	13	12	9	9	11	10	33	0	12	11	11	11	10	10	16	11	21	20	1
Tassili 29-30	8	10	11	10	1	1	12	20	10	12	11	15	9	22	15	11	1	1	15	1	10	13	11	11	10	21	18	1	13	7	13	12	9	9	11	10	33	0	12	11	11	11	10	10	16	11	21	20	1
Tassili 31	8	10	11	10	1	1	12	20	10	12	11	15	9	22	15	11	1	1	15	1	10	13	11	11	10	21	18	1	13	7	14	12	9	9	11	10	33	0	12	11	11	10	10	10	16	11	21	20	1
Tassili 32	8	10	11	10	1	1	12	20	10	12	11	15	9	22	15	11	1	1	15	1	10	13	11	11	10	21	18	1	13	7	13	12	9	9	11	10	33	0	12	11	11	11	10	10	16	11	21	20	1
Tassili 33	8	10	11	10	1	1	12	20	10	12	11	15	9	22	15	11	1	1	15	1	10	13	11	11	10	21	18	1	13	7	13	12	9	9	11	10	33	0	12	11	11	11	10	10	16	11	21	20	1
Tassili 34-35	8	10	11	10	1	1	12	20	10	12	11	15	9	22	15	11	1	1	15	1	10	13	11	11	10	21	18	1	13	7	14	12	9	9	11	10	33	0	12	11	11	10	10	10	16	11	21	20	1
Tassili 36	8	10	11	10	1	1	12	20	10	12	11	15	9	22	15	11	1	1	15	1	10	13	11	11	10	21	18	1	13	7	14	12	9	9	11	10	33	0	12	11	11	10	10	10	16	11	21	20	1
Tassili 37	8	10	11	10	1	1	12	20	10	12	11	15	9	22	15	11	1	1	15	1	10	13	11	11	10	21	18	1	13	7	13	12	9	9	11	10	33	0	12	11	11	11	10	10	16	11	21	20	1
Tassili 38-40	8	10	11	10	1	1	12	20	10	12	11	15	9	22	15	11	1	1	15	1	10	13	11	11	10	21	18	1	13	7	13	12	9	9	11	10	33	0	12	11	11	11	10	10	16	11	21	20	1
Tassili 41	8	10	11	10	1	1	12	20	10	12	11	15	9	22	15	11	1	1	15	1	10	13	11	11	10	21	18	1	13	7	13	12	9	9	11	10	33	0	12	11	11	11	10	10	16	11	21	20	1
Tassili 42-43	8	10	11	10	1	1	12	20	10	12	11	15	9	22	15	11	1	1	15	1	10	13	11	11	10	21	18	1	13	7	13	12	9	9	11	10	33	0	12	11	11	11	10	10	16	11	21	20	1
Tassili 44	8	10	11	10	1	1	12	20	10	12	11	15	9	22	15	11	1	1	15	1	10	13	11	11	10	21	18	1	13	7	13	12	9	9	11	10	33	0	12	11	11	11	10	10	16	11	21	20	1
Tassili 45-47	8	10	11	10	1	1	12	20	10	12	11	15	9	22	15	11	1	1	15	1	10	13	11	11	10	21	18	1	13	7	14	12	9	9	11	10	33	0	12	11	11	10	10	10	16	11	21	20	1
Tassili 48	8	10	11	10	1	1	12	20	10	12	11	15	9	22	15	11	1	1	15	1	10	13	11	11	10	21	18	1	13	7	13	12	9	9	11	10	33	0	12	11	11	11	10	10	16	11	21	20	1
Tassili 49	8	10	11	10	1	1	12	20	10	12	11	15	9	22	15	11	1	1	15	1	10	13	11	11	10	21	18	1	13	7	13	12	9	9	11	10	33	0	12	11	11	11	10	10	16	11	21	20	1
Tassili 50	8	10	11	10	1	1	12	20	10	12	11	15	9	22	15	11	1	1	15	1	10	13	11	11	10	21	18	1	13	7	13	12	9	9	11	10	33	0	12	11	11	11	10	10	16	11	21	20	1
Tassili 51-52	8	10	11	10	1	1	12	20	10	12	11	15	9	22	15	11	1	1	15	1	10	13	11	11	10	21	18	1	13	7	13	12	9	9	11	10	33	0	12	11	11	11	10	10	16	11	21	20	1
Tassili 53-55	8	10	11	10	1	1	12	20	10	12	11	15	9	22	15	11	1	1	15	1	10	13	11	11	10	21	18	1	13	7	13	12	9	9	11	10	33	0	12	11	11	11	10	10	16	11	21	20	1
Tassili 56-58	8	10	11	10	1	1	12	20	10	12	11	15	9	22	15	11	1	1	15	1	10	13	11	11	10	21	18	1	13	7	13	12	9	9	11	10	33	0	12	11	11	11	10	10	16	11	21	20	1
Tassili 59	8	10	11	10	1	1	12	20	10	12	11	15	9	22	15	11	1	1	15	1	10	13	11	11	10	21	18	1	13	7	13	12	9	9	11	10	33	0	12	11	11	11	10	10	16	11	21	20	1
Tassili 60	8	10	11	10	1	1	12	20	10	12	11	15	9	22	15	11	1	1	15	1	10	13	11	11	10	21	18	1	13	7	13	12	9	9	11	10	33	0	12	11	11	11	10	10	16	11	21	20	1
Tahassa 0	8	10	11	10	1	1	12	20	10	12	11	15	9	22	15	11	1	1	15	1	10	13	11	11	10	21	18	1	13	7	14	12	9	9	11	10	33	0	12	11	11	10	10	10	16	11	21	20	1
Tahassa 1-2	8	10	11	10	1	1	12	20	10	11	11	15	9	22	15	11	1	1	15	1	10	13	11	11	10	21	17	1	13	7	13	12	9	9	11	10	33	0	12	11	11	11	10	10	16	11	21	20	1
Tahassa 2B	8	10	11	10	1	1	12	20	10	12	11	15	9	22	15	11	1	1	15	1	10	13	11	11	10	21	18	1	13	7	13	12	9	9	11	10	33	0	12	11	11	11	10	10	16	11	21	20	1
Tahassa 3	8	10	11	10	1	1	12	20	10	12	11	15	9	22	15	11	1	1	15	1	10	13	11	11	10	21	18	1	13	7	13	12	9	9	11	10	33	0	12	11	11	11	10	10	16	11	21	20	1
Tahassa 4	8	10	11	10	1	1	12	20	10	11	11	15	9	22	15	11	1	1	15	1	10	13	11	11	10	21	17	1	13	7	13	12	9	9	11	10	33	0	12	11	11	11	10	10	16	11	21	20	1
Tahassa 5	8	10	11	10	1	1	12	20	10	12	11	15	9	22	15	11	1	1	15	1	10	13	11	11	10	21	18	1	13	7	13	12	9	9	11	10	33	0	12	11	11	11	10	10	16	11	21	20	1
Tahassa 6	8	10	11	10	1	1	12	20	10	11	11	15	9	22	15	11	1	1	15	1	10	13	11	11	10	21	17	1	13	7	13	12	9	9	11	10	33	0	12	11	11	11	10	10	16	11	21	20	1
Tahassa 7	8	10	11	10	1	1	12	20	10	12	11	15	9	22	15	11	1	1	15	1	10	13	11	11	10	21	18	1	13	7	13	12	9	9	11	10	33	0	12	11	11	11	10	10	16	11	21	20	1
Tahassa 8	8	10	11	10	1	1	12	20	10	11	11	15	9	22	15	11	1	1	15	1	10	13	11	11	10	21	17	1	13	7	13	12	9	9	11	10	33	0	12	11	11	11	10	10	16	11	21	20	1
Tahassa 9	8	10	11	10	1	1	12	20	10	11	11	15	9	22	15	11	1	1	15	1	10	13	11	11	10	20	17	1	13	7	13	12	9	9	11	10	33	0	12	11	11	11	10	10	16	11	21	20	1
Tahassa 10	8	10	11	10	1	1	12	20	10	11	11	15	9	22	15	11	1	1	15	1	10	13	11	11	10	21	18	1	13	7	13	12	9	9	11	10	33	0	12	11	11	11	10	10	16	11	21	20	1
Tahassa 11	8	10	11	10	1	1	12	20	10	11	11	15	9	22	15	11	1	1	15	1	10	13	11	11	10	20	17	1	13	7	13	12	9	9	11	10	33	0	12	11	11	11	10	10	16	11	21	20	1
Tahassa 12	8	10	11	10	1	1	12	20	10	12	11	15	9	21	15	11	1	1	15	1	10	13	11	11	10	21	18	1	13	7	13	12	9	9	11	10	33	0	12	11	11	11	10	10	16	11	21	20	1
Tahassa 13	8	10	11	10	1	1	12	20	10	12	11	15	9	22	15	11	1	1	15	1	10	13	11	11	10	21	18	1	13	7	13	12	9	9	11	10	33	0	12	11	11	11	10	10	16	11	21	20	1
Enzebib 1	8	10	11	10	1	1	12	20	10	11	11	15	9	22	15	11	1	1	15	1	10	13	11	11	10	20	18	1	13	7	13	12	9	9	11	10	33	0	12	11	11	11	10	10	16	11	21	20	1
Enzebib 2	8	10	11	10	1	1	12	20	10	11	11	15	9	22	15	11	1	1	15	1	10	13	11	11	10	21	18	1	13	7	13	12	9	9	11	10	33	0	12	11	11	11	10	10	16	11	21	20	1
Enzebib 3	8	10	11	10	1	1	12	20	10	11	11	15	9	22	15	11	1	1	15	1	10	13	11	11	10	21	18	1	13	7	13	12	9	9	11	10	33	0	12	11	11	11	10	10	16	11	21	20	1
Enzebib 4-5	8	10	11	10	1	1	12	20	10	12	11	15	9	21	15	11	1	1	15	1	10	13	11	11	10	21	18	1	13	7	13	12	9	9	11	10	33	0	12	11	11	11	10	10	16	11	21	20	1
Enzebib 6	8	10	11	10	1	1	12	20	10	11	11	15	9	22	15	11	1	1	15	1	10	13	11	11	10	21	18	1	13	7	13	12	9	9	11	10	33	0	12	11	11	11	10	10	16	11	21	20	1
Enzebib 7	8	10	11	10	1	1	12	20	10	12	11	15	9	22	15	11	1	1	15	1	10	13	11	11	10	21	18	1	13	7	14	12	9	9	11	10	33	0	12	11	11	10	10	10	16	11	21	20	1
Enzebib 8	8	10	11	10	1	1	12	20	10	12	11	15	9	21	15	11	1	1	15	1	10	13	11	11	10	21	18	1	13	7	13	12	9	9	11	10	33	0	12	11	11	11	10	10	16	11	21	20	1
Enzebib 9	8	10	11	10	1	1	12	20	10	12	11	15	9	21	15	11	1	1	15	1	10	13	11	11	10	21	18	1	13	7	13	12	9	9	11	10	33	0	12	11	11	11	10	10	16	11	21	20	1
Enzebib 10	8	10	11	10	1	1	12	20	10	11	11	15	9	22	15	11	1	1	15	1	10	13	11	11	10	20	18	1	13	7	13	12	9	9	11	10	33	0	12	11	11	11	10	10	16	11	21	20	1
Enzebib 11	8	10	11	10	1	1	12	20	10	12	11	15	9	22	15	11	1	1	15	1	10	13	11	11	10	21	18	1	13	7	13	12	9	9	11	10	33	0	12	11	11	11	10	10	16	11	21	20	1
Enzebib 12	8	10	11	10	1	1	12	20	10	12	11	15	9	22	15	11	1	1	15	1	10	13	11	11	10	21	18	1	13	7	13	12	9	9	11	10	33	0	12	11	11	11	10	10	16	11	21	20	1
Enzebib 13	8	10	11	10	1	1	12	20	10	12	11	15	9	22	15	11	1	1	15	1	10	13	11	11	10	21	18	1	13	7	13	12	9	9	11	10	33	0	12	11	11	11	10	10	16	11	21	20	1
Enzebib 14	8	10	11	10	1	1	12	20	10	12	11	15	9	22	15	11	1	1	15	1	10	13	11	11	10	21	18	1	13	7	13	12	9	9	11	10	33	0	12	11	11	11	10	10	16	11	21	20	1
Enzebib 15	8	10	11	10	1	1	12	20	10	11	11	15	9	22	15	11	1	1	15	1	10	13	11	11	10	21	18	1	13	7	13	12	9	9	11	10	33	0	12	11	11	11	10	10	16	11	21	20	1
Enzebib 16	8	10	11	10	1	1	12	20	10	12	11	15	9	21	15	11	1	1	15	1	10	13	11	11	10	21	18	1	13	7	13	12	9	9	11	10	33	0	12	11	11	11	10	10	16	11	21	20	1
Enzebib 17	8	10	11	10	1	1	12	20	10	12	11	15	9	22	15	11	1	1	15	1	10	13	11	11	10	21	18	1	13	7	13	12	9	9	11	10	33	0	12	11	11	11	10	10	16	11	21	20	1
Enzebib 18-19	8	10	11	10	1	1	12	20	10	12	11	15	9	22	15	11	1	1	15	1	10	13	11	11	10	21	18	1	13	7	14	12	9	9	11	10	33	0	12	11	11	10	10	10	16	11	21	20	1
Enzebib 20	8	10	11	10	1	1	12	20	10	12	11	15	9	22	15	11	1	1	15	1	10	13	11	11	10	21	18	1	13	7	13	12	9	9	11	10	33	0	12	11	11	11	10	10	16	11	21	20	1
Enzebib 21	8	10	11	10	1	1	12	20	10	12	11	15	9	22	15	11	1	1	15	1	10	13	11	11	10	21	18	1	13	7	13	12	9	9	11	10	33	0	12	11	11	11	10	10	16	11	21	20	1
Einzebib 22	8	10	11	10	1	1	12	20	10	12	11	15	9	21	15	11	1	1	15	1	10	13	11	11	10	21	18	1	13	7	13	12	9	9	11	10	33	0	12	11	11	11	10	10	16	11	21	20	1
Einzebib 23	8	10	11	10	1	1	12	20	10	12	11	15	9	22	15	11	1	1	15	1	10	13	11	11	10	21	18	1	13	7	13	12	9	9	11	10	33	0	12	11	11	11	10	10	16	11	21	20	1
Einzebib 24	8	10	11	10	1	1	12	20	10	11	11	15	9	22	15	11	1	1	15	1	10	13	10	11	10	21	18	1	13	7	13	12	9	9	11	10	33	0	12	11	11	11	10	10	16	11	21	20	1
Intounine 1	8	10	11	10	1	1	12	20	10	11	11	15	9	22	15	11	1	1	15	1	10	13	11	11	10	21	18	1	13	7	13	12	9	9	11	10	33	0	12	11	11	11	10	10	16	11	21	20	1
Intounine 4	8	10	11	10	1	1	12	20	10	11	11	15	9	22	15	11	1	1	15	1	10	13	11	11	10	21	18	1	13	7	13	12	9	9	11	10	33	0	12	11	11	11	10	10	16	11	21	20	1
Intounine 5	8	10	11	10	1	1	12	20	10	11	11	15	9	22	15	11	1	1	15	1	10	13	11	11	10	21	18	1	13	7	13	12	9	9	11	10	33	0	12	11	11	11	10	10	16	11	21	20	1
Intounine 6-7	8	10	11	10	1	1	12	20	10	12	11	15	9	21	15	11	1	1	15	1	10	13	11	11	10	21	18	1	13	7	13	12	9	9	11	10	33	0	12	11	11	11	10	10	16	11	21	20	1
Intounine 8	8	10	11	10	1	1	12	20	10	11	11	15	9	22	15	11	1	1	15	1	10	13	11	11	10	21	18	1	13	7	13	12	9	9	11	10	32	0	12	11	11	11	10	10	16	11	21	20	1
Intounine 9-10	8	10	11	10	1	1	12	20	10	11	11	15	9	22	15	11	1	1	15	1	10	13	11	11	10	21	18	1	13	7	13	12	9	9	11	10	32	0	12	11	11	11	10	10	16	11	21	20	1
Intounine 11	8	10	11	10	1	1	12	20	10	12	11	16	9	22	15	11	1	1	15	1	10	13	11	11	10	21	18	1	13	7	13	12	9	9	11	10	33	0	12	11	11	10	10	10	16	11	21	20	1
Hadriane 1	8	10	11	10	1	1	12	20	10	11	11	15	9	22	15	11	1	1	15	1	10	13	11	11	10	21	18	1	13	7	13	12	9	9	11	10	33	0	12	11	11	11	10	10	16	11	21	20	1
Hadriane 2	8	10	11	10	1	1	12	20	10	12	11	15	9	21	15	11	1	1	15	1	10	13	11	11	10	21	18	1	13	7	13	12	9	9	11	10	33	0	12	11	11	11	10	10	16	11	21	20	1
Hadriane 3-4	8	10	11	10	1	1	12	20	10	12	11	15	9	22	15	11	1	1	15	1	10	13	11	11	10	21	18	1	13	7	13	12	9	9	11	10	33	0	12	11	11	11	10	10	16	11	21	20	1
Hadriane 5	8	10	11	10	1	1	12	20	10	12	11	15	9	22	15	11	1	1	15	1	10	13	11	11	10	21	18	1	13	7	13	12	9	9	11	10	33	0	12	11	11	11	10	10	16	11	21	20	1
Hadriane 6	8	10	11	10	1	1	12	20	10	12	11	15	9	22	15	11	1	1	15	1	10	13	11	11	10	21	18	1	13	7	13	12	9	9	12	10	33	0	12	11	11	11	10	10	16	11	21	20	1
Hadriane 7	8	10	11	10	1	1	12	20	10	12	11	15	9	22	15	11	1	1	15	1	10	13	11	11	10	21	18	1	13	7	13	12	9	9	12	10	33	0	12	11	11	11	10	10	16	11	21	20	1
Hadriane 8	8	10	11	10	1	1	12	20	10	12	11	15	9	22	15	11	1	1	15	1	10	13	11	11	10	21	18	1	13	7	13	12	9	9	12	10	33	0	12	11	11	11	10	10	16	11	21	20	1
Hadriane 9	8	10	11	10	1	1	12	20	10	12	11	15	9	22	15	11	1	1	15	1	10	13	11	11	10	21	18	1	13	7	13	12	9	9	11	10	33	0	12	11	11	11	10	10	16	11	21	20	1
Hadriane 10	8	10	11	10	1	1	12	20	10	12	11	15	9	21	15	11	1	1	15	1	10	13	11	11	10	21	18	1	13	7	13	12	9	9	11	10	33	0	12	11	11	11	10	10	16	11	21	20	1
Hadriane 18	8	10	11	10	1	1	12	20	10	12	11	15	9	22	15	11	1	1	15	1	10	13	11	11	10	21	18	1	13	7	13	12	9	9	12	10	33	0	12	11	11	11	10	10	16	11	21	20	1
Hadriane 11-12	8	10	11	10	1	1	12	20	10	12	11	15	9	21	15	11	1	1	15	1	10	13	11	11	10	21	18	1	13	7	13	12	9	9	11	10	33	0	12	11	11	11	10	10	16	11	21	20	1
Hadriane 13	8	10	11	10	1	1	12	20	10	12	11	15	9	22	15	11	1	1	15	1	10	13	11	11	10	21	18	1	13	7	13	12	9	9	12	10	33	0	12	11	11	11	10	10	16	11	21	20	1
Hadriane 14	8	10	11	10	1	1	12	20	10	11	11	15	9	22	15	11	1	1	15	1	10	13	11	11	10	21	18	1	13	7	13	12	9	9	11	10	33	0	12	11	11	11	10	10	16	11	21	20	1
Hadriane 15	8	10	11	10	1	1	12	20	10	12	11	15	9	21	15	11	1	1	15	1	10	13	11	11	10	21	18	1	13	7	13	12	9	9	11	10	33	0	12	11	11	11	10	10	16	11	21	20	1
Hadriane 16	8	10	11	10	1	1	12	20	10	12	11	15	9	21	15	11	1	1	15	1	10	13	11	11	10	21	18	1	13	7	13	12	9	9	11	10	33	0	12	11	11	11	10	10	16	11	21	20	1
Hadriane 17	8	10	11	10	1	1	12	20	10	12	11	15	9	21	15	11	1	1	15	1	10	13	11	11	10	21	18	1	13	7	13	12	9	9	11	10	33	0	12	11	11	11	10	10	16	11	21	20	1
Hadriane 19	8	10	11	10	1	1	12	20	10	12	11	15	9	21	15	11	1	1	15	1	10	13	11	11	10	21	18	1	13	7	13	12	9	9	11	10	33	0	12	11	11	11	10	10	16	11	21	20	1
Hadriane 20	8	10	11	10	1	1	12	20	10	12	11	15	9	22	15	11	1	1	15	1	10	13	11	11	10	21	18	1	13	7	13	12	9	9	12	10	33	0	12	11	11	11	10	10	16	11	21	20	1
Hadriane 21	8	10	11	10	1	1	12	20	10	12	11	15	9	21	15	11	1	1	15	1	10	13	11	11	10	21	18	1	13	7	13	12	9	9	11	10	33	0	12	11	11	11	10	10	16	11	21	20	1
Hadriane 22	8	10	11	10	1	1	12	20	10	12	11	15	9	21	15	11	1	1	15	1	10	13	11	11	10	21	18	1	13	7	13	12	9	9	11	10	33	0	12	11	11	11	10	10	16	11	21	20	1
Hadriane 23	8	10	11	10	1	1	12	20	10	11	11	15	9	22	15	11	1	1	15	1	10	13	11	11	10	21	18	1	13	7	13	12	9	9	11	10	33	0	12	11	11	11	10	10	16	11	21	20	1
Hadriane 24	8	10	11	10	1	1	12	20	10	12	11	15	9	21	15	11	1	1	15	1	10	13	11	11	10	21	18	1	13	7	13	12	9	9	11	10	33	0	12	11	11	11	10	10	16	11	21	20	1
Hadriane 25	8	10	11	10	1	1	12	20	10	12	11	15	9	22	15	11	1	1	15	1	10	13	11	11	10	21	18	1	13	7	13	12	9	9	12	10	33	0	12	11	11	11	10	10	16	11	21	20	1
Hadriane 26	8	10	11	11	1	1	12	20	10	12	11	16	9	22	15	11	1	1	15	1	10	13	11	11	10	21	18	1	13	7	13	12	9	9	12	10	33	0	12	11	11	10	10	10	16	11	21	20	1
Ilennanene 1	8	10	11	11	1	1	12	20	10	12	11	16	9	22	15	11	1	1	15	1	10	13	11	11	10	21	18	1	13	7	13	12	9	9	12	10	33	0	12	11	11	10	10	10	16	11	21	20	1
Ilennanene 2	8	10	11	11	1	1	12	20	10	12	11	16	9	22	15	11	1	1	15	1	10	13	11	11	10	21	18	1	13	7	13	12	9	9	12	10	33	0	12	11	11	10	10	10	16	11	21	20	1
Ilennanene 3-5	8	10	11	11	1	1	12	20	10	12	11	16	9	22	15	11	1	1	15	1	10	13	11	11	10	21	18	1	13	7	13	12	9	9	12	10	33	0	12	11	11	10	10	10	16	11	21	20	1
Ilennanene 6-7	8	10	11	10	1	1	12	20	10	11	11	15	9	22	15	11	1	1	15	1	10	13	11	11	10	21	18	1	13	7	13	12	9	9	11	10	33	0	12	11	11	11	10	10	16	11	21	20	1
Ilennanene 8	8	10	11	10	1	1	12	20	10	11	11	15	9	22	15	11	1	1	15	1	10	13	11	11	10	21	18	1	13	7	13	12	9	9	11	10	33	0	12	11	11	11	10	10	16	11	21	20	1
Ilennanene CT	8	10	11	10	1	1	12	20	10	12	11	15	9	21	15	11	1	1	15	1	10	13	11	11	10	21	18	1	13	7	13	12	9	9	11	10	33	0	12	11	11	11	10	10	16	11	21	20	1
Isekram 1	8	10	11	10	1	1	12	20	10	12	11	15	9	22	15	11	1	1	15	1	10	13	11	11	10	21	18	1	13	7	13	12	9	9	12	10	33	0	12	11	11	11	10	10	16	11	21	20	1
Isekram 2-3	0	0	0	0	0	0	0	0	0	0	0	0	0	0	0	0	0	0	0	0	0	0	0	0	0	0	0	0	0	0	0	0	0	0	0	0	0	0	0	0	0	0	0	0	0	0	0	0	0
Isekram 4	8	10	11	10	1	1	12	20	10	12	11	15	9	22	15	11	1	1	15	1	10	13	11	11	10	21	18	1	13	7	13	12	9	9	11	10	33	0	12	11	11	11	10	10	16	11	21	20	1
Isekram 5	8	10	11	10	1	1	12	20	10	12	11	15	9	22	15	11	1	1	15	1	10	13	11	11	10	21	18	1	13	7	13	12	9	9	11	10	33	0	12	11	11	11	10	10	16	11	21	20	1
Isekram 6	8	10	11	10	1	1	12	20	10	12	11	15	9	22	15	11	1	1	15	1	10	13	11	11	10	21	18	1	13	7	13	12	9	9	11	10	33	0	12	11	11	11	10	10	16	11	21	20	1
Isekram 7	8	10	11	10	1	1	12	20	10	12	11	15	9	22	15	11	1	1	15	1	10	13	11	11	10	21	18	1	13	7	13	12	9	9	11	10	33	0	12	11	11	11	10	10	16	11	21	20	1
Isekram 8	8	10	11	10	1	1	12	20	10	11	11	15	9	22	15	11	1	1	15	1	10	13	11	11	10	21	18	1	13	7	13	12	9	9	11	10	33	0	12	11	11	11	10	10	16	11	21	20	1
Isekram 9	8	10	11	10	1	1	12	20	10	12	11	15	9	22	15	11	1	1	15	1	10	13	11	11	10	21	18	1	13	7	13	12	9	9	11	10	33	0	12	11	11	11	10	10	16	11	21	20	1
Isekram 10	8	10	11	10	1	1	12	20	10	12	11	15	9	22	15	11	1	1	15	1	10	13	11	11	10	21	18	1	13	7	13	12	9	9	11	10	33	0	12	11	11	11	10	10	16	11	21	20	1
Isekram 11	8	10	11	10	1	1	12	20	10	12	11	15	9	22	15	11	1	1	15	1	10	13	11	11	10	21	18	1	13	7	13	12	9	9	11	10	33	0	12	11	11	11	10	10	16	11	21	20	1
Tin Aleo 1-2	8	10	11	10	1	1	12	20	10	12	11	15	9	22	15	11	1	1	15	1	10	13	11	11	10	21	18	1	13	7	13	12	9	9	11	10	33	0	12	11	11	11	10	10	16	11	21	20	1
Tin Aleo 3	8	10	11	10	1	1	12	20	10	12	11	15	9	22	15	11	1	1	15	1	10	13	11	11	10	21	18	1	13	7	13	12	9	9	11	10	33	0	12	11	11	11	10	10	16	11	21	20	1
Tin Aleo 4-8	8	10	11	10	1	1	12	20	10	12	11	15	9	22	15	11	1	1	15	1	10	13	11	11	10	21	18	1	13	7	13	12	9	9	11	10	33	0	12	11	11	11	10	10	16	11	21	20	1
Tin Aleo 9	8	10	11	10	1	1	12	20	10	12	11	15	9	22	15	11	1	1	15	1	10	13	11	11	10	21	18	1	13	7	13	12	9	9	11	10	33	0	12	11	11	11	10	10	16	11	21	20	1
Tin Aleo - Imedjagh	8	10	11	10	1	1	12	20	10	12	11	15	9	21	15	11	1	1	15	1	10	13	11	11	10	21	18	1	13	7	13	12	9	9	11	10	33	0	12	11	11	11	10	10	16	11	21	20	1
Tonget 1	8	10	11	10	1	1	12	20	10	12	11	15	9	22	15	11	1	1	15	1	10	13	11	11	10	21	18	1	13	7	13	12	9	9	11	10	33	0	12	11	11	11	10	10	16	11	21	20	1
Tonget 2	8	10	11	10	1	1	12	20	10	12	11	15	9	22	15	11	1	1	15	1	10	13	11	11	10	21	18	1	13	7	13	12	9	9	11	10	33	0	12	11	11	11	10	10	16	11	21	20	1
Tonget 3	8	10	11	10	1	1	12	20	10	12	11	15	9	22	15	11	1	1	15	1	10	13	11	11	10	21	18	1	13	7	13	12	9	9	11	10	33	0	12	11	11	11	10	10	16	11	21	20	1
Tonget 4	8	10	11	10	1	1	12	20	10	12	11	15	9	22	15	11	1	1	15	1	10	13	11	11	10	21	18	1	13	7	13	12	9	9	11	10	33	0	12	11	11	11	10	10	16	11	21	20	1
Tonget 5	8	10	11	10	1	1	12	20	10	12	11	15	9	22	15	11	1	1	15	1	10	13	11	11	10	21	18	1	13	7	13	12	9	9	11	10	33	0	12	11	11	11	10	10	16	11	21	20	1
Tonget 6	8	10	11	10	1	1	12	20	10	12	11	15	9	21	15	11	1	1	15	1	10	13	11	11	10	21	18	1	13	7	13	12	9	9	11	10	33	0	12	11	11	11	10	10	16	11	21	20	1
Tonget 7	8	10	11	10	1	1	12	20	10	12	11	15	9	22	15	11	1	1	15	1	10	13	11	11	10	21	18	1	13	7	13	12	9	9	11	10	33	0	12	11	11	11	10	10	16	11	21	20	1
Adjelalla 1	8	10	11	10	1	1	12	20	10	12	11	15	9	22	15	11	1	1	15	1	10	13	11	11	10	21	18	1	13	7	13	12	9	9	11	10	33	0	12	11	11	11	10	10	16	11	21	20	1
Adjelalla 2	8	10	11	10	1	1	12	20	10	11	11	15	9	22	15	11	1	1	15	1	10	13	11	11	10	21	18	1	13	7	13	12	9	9	11	10	33	0	12	11	11	11	10	10	16	11	21	20	1
Adjelalla 3	8	10	11	10	1	1	12	20	10	11	11	15	9	22	15	11	1	1	15	1	10	13	11	11	10	21	18	1	13	7	13	12	9	9	11	10	33	0	12	11	11	11	10	10	16	11	21	20	1
Adjelalla 4-5	8	10	11	10	1	1	12	20	10	12	11	15	9	21	15	11	1	1	15	1	10	13	11	11	10	21	18	1	13	7	13	12	9	9	11	10	33	0	12	11	11	11	10	10	16	11	21	20	1
Adjelalla 6	8	10	11	10	1	1	12	20	10	12	11	15	9	22	15	11	1	1	15	1	10	13	11	11	10	21	18	1	13	7	14	12	9	9	11	10	33	0	12	11	11	10	10	10	16	11	21	20	1
Adjelalla 7	8	10	11	10	1	1	12	20	10	12	11	15	9	22	15	11	1	1	15	1	10	13	11	11	10	21	18	1	13	7	13	12	9	9	11	10	33	0	12	11	11	11	10	10	16	11	21	20	1
Adjelalla 8	8	10	11	10	1	1	12	20	10	11	11	15	9	22	15	11	1	1	15	1	10	13	11	11	10	21	18	1	13	7	13	12	9	9	11	10	33	0	12	11	11	11	10	10	16	11	21	20	1
Adjelalla 9	8	10	11	10	1	1	12	20	10	11	11	15	9	22	15	11	1	1	15	1	10	13	11	11	10	21	18	1	13	7	13	12	9	9	11	10	33	0	12	11	11	11	10	10	16	11	21	20	1
Adjelalla 10	8	10	11	10	1	1	12	20	10	12	11	15	9	22	15	11	1	1	15	1	10	13	11	11	10	21	18	1	13	7	14	12	9	9	11	10	33	0	12	11	11	10	10	10	16	11	21	20	1
Adjelella 11	8	10	11	10	1	1	12	20	10	12	11	15	9	22	15	11	1	1	15	1	10	13	11	11	10	21	18	1	13	7	13	12	9	9	11	10	33	0	12	11	11	11	10	10	16	11	21	20	1
Adjelella 12	8	10	11	10	1	1	12	20	10	12	11	15	9	21	15	11	1	1	15	1	10	13	11	11	10	21	18	1	13	7	13	12	9	9	11	10	33	0	12	11	11	11	10	10	16	11	21	20	1
Adjelella 13	8	10	11	10	1	1	12	20	10	11	11	15	9	22	15	11	1	1	15	1	10	13	11	11	10	21	18	1	13	7	13	12	9	9	11	10	33	0	12	11	11	11	10	10	16	11	21	20	1
Adjelella 15	8	10	11	10	1	1	12	20	10	12	11	16	9	22	15	11	1	1	15	1	10	13	11	11	10	21	18	1	13	7	13	12	9	9	11	10	33	0	12	11	11	10	10	10	16	11	21	20	1
Adjelella 16	8	10	11	10	1	1	12	20	10	12	11	15	9	21	15	11	1	1	15	1	10	13	11	11	10	21	18	1	13	7	13	12	9	9	11	10	33	0	12	11	11	11	10	10	16	11	21	20	1
Afilal	8	10	11	10	1	1	12	20	10	11	11	15	9	22	15	11	1	1	15	1	10	13	11	11	10	21	18	1	13	7	13	12	9	9	11	10	33	0	12	11	11	11	10	10	16	11	21	20	1
Taessa 1	8	10	11	10	1	1	12	20	10	11	11	15	9	22	15	11	1	1	15	1	10	13	11	11	10	21	18	1	13	7	13	12	9	9	11	10	33	0	12	11	11	11	10	10	16	11	21	20	1
Taessa 2-3	8	10	11	10	1	1	12	20	10	12	11	15	9	22	15	11	1	1	15	1	10	13	11	11	10	21	18	1	13	7	13	12	9	9	11	10	33	0	12	11	11	11	10	10	16	11	21	20	1
Taessa 4	8	10	11	10	1	1	12	20	10	12	11	15	9	22	15	11	1	1	15	1	10	13	11	11	10	21	18	1	13	7	13	12	9	9	11	10	33	0	12	11	11	11	10	10	16	11	21	20	1
Taessa 5	8	10	11	10	1	1	12	20	10	12	11	15	9	22	15	11	1	1	15	1	10	13	11	11	10	21	18	1	13	7	13	12	9	9	11	10	33	0	12	11	11	11	10	10	16	11	21	20	1
Taessa 6	8	10	11	11	1	1	12	20	10	12	11	16	9	22	15	11	1	1	15	1	10	13	11	11	10	21	18	1	13	7	13	12	9	9	12	10	33	0	12	11	11	10	10	10	16	11	21	20	1
Taessa 7	8	10	11	11	1	1	12	20	10	12	11	16	9	22	15	11	1	1	15	1	10	13	11	11	10	21	18	1	13	7	13	12	9	9	12	10	33	0	12	11	11	10	10	10	16	11	21	20	1
Taessa 8	8	10	11	10	1	1	12	20	10	12	11	15	9	22	15	11	1	1	15	1	10	13	11	11	10	21	18	1	13	7	13	12	9	9	11	10	33	0	12	11	11	11	10	10	16	11	21	20	1
Tizouadj 1	8	10	11	10	1	1	12	20	10	12	11	15	9	22	15	11	1	1	15	1	10	13	11	11	10	21	18	1	13	7	13	12	9	9	11	10	33	0	12	11	11	11	10	10	16	11	21	20	1
Tizouadj 2	8	10	11	10	1	1	12	20	10	12	11	15	9	22	15	11	1	1	15	1	10	13	11	11	10	21	18	1	13	7	13	12	9	9	11	10	33	0	12	11	11	11	10	10	16	11	21	20	1
Tizouadj 3-4	8	10	11	10	1	1	12	20	10	12	11	15	9	22	15	11	1	1	15	1	10	13	11	11	10	21	18	1	13	7	13	12	9	9	11	10	33	0	12	11	11	11	10	10	16	11	21	20	1
Tizouadj 5	8	10	11	10	1	1	12	20	10	12	11	15	9	22	15	11	1	1	15	1	10	13	11	11	10	21	18	1	13	7	13	12	9	9	11	10	33	0	12	11	11	11	10	10	16	11	21	20	1
Tizouadj 6	8	10	11	10	1	1	12	20	10	12	11	15	9	22	15	11	1	1	15	1	10	13	11	11	10	21	18	1	13	7	13	12	9	9	11	10	33	0	12	11	11	11	10	10	16	11	21	20	1
Tizouadj 7	8	10	11	10	1	1	12	20	10	12	11	15	9	22	15	11	1	1	15	1	10	13	11	11	10	21	18	1	13	7	13	12	9	9	11	10	33	0	12	11	11	11	10	10	16	11	21	20	1
Akerakar 1	8	10	11	10	1	1	12	20	10	12	11	15	9	21	15	11	1	1	15	1	10	13	11	11	10	21	18	1	13	7	13	12	9	9	11	10	33	0	12	11	11	11	10	10	16	11	21	20	1
Akerakar 2	8	10	11	10	1	1	12	20	10	12	11	15	9	22	15	11	1	1	15	1	10	13	11	11	10	21	18	1	13	7	13	12	9	9	11	10	33	0	12	11	11	11	10	10	16	11	21	20	1
Akerakar 3-5	8	10	11	10	1	1	12	20	10	12	11	15	9	22	15	11	1	1	15	1	10	13	11	11	10	21	18	1	13	7	13	12	9	9	11	10	33	0	12	11	11	11	10	10	16	11	21	20	1
Akerakar 6	8	10	11	10	1	1	12	20	10	12	11	15	9	22	15	11	1	1	15	1	10	13	11	11	10	21	18	1	13	7	13	12	9	9	11	10	33	0	12	11	11	11	10	10	16	11	21	20	1
Akerakar 7-9	8	10	11	10	1	1	12	20	10	11	11	15	9	22	15	11	1	1	15	1	10	13	11	11	10	21	18	1	13	7	13	12	9	9	11	10	33	0	12	11	11	11	10	10	16	11	21	20	1
Akerakar 10	8	10	11	10	1	1	12	20	10	11	11	15	9	22	15	11	1	1	15	1	10	13	11	11	10	21	18	1	13	7	13	12	9	9	11	10	33	0	12	11	11	11	10	10	16	11	21	20	1
Akerakar 11	8	10	11	10	1	1	12	20	10	12	11	15	9	22	15	11	1	1	15	1	10	13	11	11	10	21	18	1	13	7	13	12	9	9	11	10	33	0	12	11	11	11	10	10	16	11	21	20	1
Akerakar 12	8	10	11	10	1	1	12	20	10	11	11	15	9	22	15	11	1	1	15	1	10	13	11	11	10	21	18	1	13	7	13	12	9	9	11	10	33	0	12	11	11	11	10	10	16	11	21	20	1
Akerakar 13-14	8	10	11	10	1	1	12	20	10	12	11	15	9	22	15	11	1	1	15	1	10	13	11	11	10	21	18	1	13	7	13	12	9	9	11	10	33	0	12	11	11	11	10	10	16	11	21	20	1
Akerakar 15	8	10	11	10	1	1	12	20	10	12	11	15	9	22	15	11	1	1	15	1	10	13	11	11	10	21	18	1	13	7	13	12	9	9	11	10	33	0	12	11	11	11	10	10	16	11	21	20	1
Akerakar 16	8	10	11	10	1	1	12	20	10	12	11	15	9	22	15	11	1	1	15	1	10	13	11	11	10	21	18	1	13	7	13	12	9	9	11	10	33	0	12	11	11	11	10	10	16	11	21	20	1
Akerakar 17	8	10	11	10	1	1	12	20	10	12	11	15	9	22	15	11	1	1	15	1	10	13	11	11	10	21	18	1	13	7	13	12	9	9	11	10	33	0	12	11	11	11	10	10	16	11	21	20	1
Akerakar 18-19	8	10	11	10	1	1	12	20	10	12	11	15	9	22	15	11	1	1	15	1	10	13	11	11	10	21	18	1	13	7	13	12	9	9	11	10	33	0	12	11	11	11	10	10	16	11	21	20	1
Akerakar 20-21	8	10	11	10	1	1	12	20	10	11	11	15	9	22	15	11	1	1	15	1	10	13	11	11	10	21	18	1	13	7	13	12	9	9	11	10	33	0	12	11	11	11	10	10	16	11	21	20	1
Akerakar 22	8	10	11	10	1	1	12	20	10	11	11	15	9	22	15	11	1	1	15	1	10	13	11	11	10	21	18	1	13	7	13	12	9	9	11	10	33	0	12	11	11	11	10	10	16	11	21	20	1
Akerakar 23-24	8	10	11	10	1	1	12	20	10	12	11	15	9	22	15	11	1	1	15	1	10	13	11	11	10	21	18	1	13	7	13	12	9	9	11	10	33	0	12	11	11	11	10	10	16	11	21	20	1
Akerakar 25	8	10	11	10	1	1	12	20	10	12	11	15	9	22	15	11	1	1	15	1	10	13	11	11	10	21	18	1	13	7	13	12	9	9	11	10	33	0	12	11	11	11	10	10	16	11	21	20	1
Akerakar 26-27	8	10	11	10	1	1	12	20	10	11	11	15	9	22	15	11	1	1	15	1	10	13	11	11	10	21	18	1	13	7	13	12	9	9	11	10	33	0	12	11	11	11	10	10	16	11	21	20	1
Akerakar 28	8	10	11	10	1	1	12	20	10	12	11	15	9	22	15	11	1	1	15	1	10	13	11	11	10	21	18	1	13	7	13	12	9	9	11	10	33	0	12	11	11	11	10	10	16	11	21	20	1
Akerakar 29	8	10	11	10	1	1	12	20	10	12	11	15	9	22	15	11	1	1	15	1	10	13	11	11	10	21	18	1	13	7	13	12	9	9	11	10	33	0	12	11	11	11	10	10	16	11	21	20	1
Akerakar 30	8	10	11	10	1	1	12	20	10	11	11	15	9	22	15	11	1	1	16	1	10	13	11	11	10	21	18	1	13	7	13	12	9	9	11	10	33	0	12	11	11	11	10	10	16	11	21	20	1
Akerakar 31	8	10	11	10	1	1	12	20	10	12	11	15	9	22	15	11	1	1	15	1	10	13	11	11	10	21	18	1	13	7	13	12	9	9	11	10	33	0	12	11	11	11	10	10	16	11	21	20	1
Akerakar 73	8	10	11	10	1	1	12	20	10	12	11	15	9	22	15	11	1	1	15	1	10	13	11	11	10	21	18	1	13	7	13	12	9	9	11	10	33	0	12	11	11	11	10	10	16	11	21	20	1
Akerakar 74	8	10	11	10	1	1	12	20	10	12	11	15	9	22	15	11	1	1	15	1	10	13	11	11	10	21	18	1	13	7	13	12	9	9	11	10	33	0	12	11	11	11	10	10	16	11	21	20	1
Akerakar 32	8	10	11	10	1	1	12	20	10	12	11	15	9	22	15	11	1	1	15	1	10	13	11	11	10	21	18	1	13	7	13	12	9	9	11	10	33	0	12	11	11	11	10	10	16	11	21	20	1
Akerakar 33	8	10	11	10	1	1	12	20	10	12	11	15	9	22	15	11	1	1	15	1	10	13	11	11	10	21	18	1	13	7	13	12	9	9	11	10	33	0	12	11	11	11	10	10	16	11	21	20	1
Akerakar 34	8	10	11	10	1	1	12	20	10	12	11	15	9	22	15	11	1	1	15	1	10	13	11	11	10	21	18	1	13	7	13	12	9	9	11	10	33	0	12	11	11	11	10	10	16	11	21	20	1
Akerakar 35	8	10	11	10	1	1	12	20	10	12	11	15	9	22	15	11	1	1	15	1	10	13	11	11	10	21	18	1	13	7	13	12	9	9	11	10	33	0	12	11	11	11	10	10	16	11	21	20	1
Akerakar 36	8	10	11	10	1	1	12	20	10	12	11	15	9	22	15	11	1	1	15	1	10	13	11	11	10	21	18	1	13	7	13	12	9	9	11	10	33	0	12	11	11	11	10	10	16	11	21	20	1
Akerakar 37	8	10	11	10	1	1	12	20	10	11	11	15	9	22	15	11	1	1	15	1	10	13	11	11	10	21	18	1	13	7	13	12	9	9	11	10	33	0	12	11	11	11	10	10	16	11	21	20	1
Akerakar 38-40	8	10	11	10	1	1	12	20	10	11	11	15	9	22	15	11	1	1	15	1	10	13	11	11	10	21	18	1	13	7	13	12	9	9	11	10	33	0	12	11	11	11	10	10	16	11	21	20	1
Akerakar 41	8	10	11	10	1	1	12	20	10	12	11	15	9	22	15	11	1	1	15	1	10	13	11	11	10	21	18	1	13	7	13	12	9	9	11	10	33	0	12	11	11	11	10	10	16	11	21	20	1
Akerakar 42	8	10	11	10	1	1	12	20	10	11	11	15	9	22	15	11	1	1	15	1	10	13	11	11	10	21	18	1	13	7	13	12	9	9	11	10	33	0	12	11	11	11	10	10	16	11	21	20	1
Akerakar 43	8	10	11	10	1	1	12	20	10	10	11	15	9	22	15	11	1	1	16	1	10	13	11	11	10	21	18	1	13	7	13	12	9	9	11	10	33	0	12	11	11	11	10	10	16	11	21	20	1
Akerakar 44	8	10	11	10	1	1	12	20	10	11	11	15	9	22	15	11	1	1	15	1	10	13	11	11	10	21	18	1	13	7	13	12	9	9	11	10	33	0	12	11	11	11	10	10	16	11	21	20	1
Akerakar 45	8	10	11	10	1	1	12	20	10	12	11	15	9	22	15	11	1	1	15	1	10	13	11	11	10	21	18	1	13	7	13	12	9	9	11	10	33	0	12	11	11	11	10	10	16	11	21	20	1
Akerakar 46	8	10	11	10	1	1	12	20	10	12	11	15	9	22	15	11	1	1	15	1	10	13	11	11	10	21	18	1	13	7	13	12	9	9	11	10	33	0	12	11	11	11	10	10	16	11	21	20	1
Akerakar 47	8	10	11	10	1	1	12	20	10	12	11	15	9	22	15	11	1	1	15	1	10	13	11	11	10	21	18	1	13	7	13	12	9	9	11	10	33	0	12	11	11	11	10	10	16	11	21	20	1
Akerakar 48	8	10	11	10	1	1	12	20	10	12	11	15	9	22	15	11	1	1	15	1	10	13	11	11	10	21	18	1	13	7	13	12	9	9	11	10	33	0	12	11	11	11	10	10	16	11	21	20	1
Akerakar 49-50	8	10	11	10	1	1	12	20	10	12	11	15	9	22	15	11	1	1	15	1	10	13	11	11	10	21	18	1	13	7	13	12	9	9	11	10	33	0	12	11	11	11	10	10	16	11	21	20	1
Akerakar 51	8	10	11	10	1	1	12	20	10	12	11	15	9	22	15	11	1	1	15	1	10	13	11	11	10	21	18	1	13	7	13	12	9	9	11	10	33	0	12	11	11	11	10	10	16	11	21	20	1
Akerakar 52-53	8	10	11	10	1	1	12	20	10	12	11	15	9	22	15	11	1	1	15	1	10	13	11	11	10	21	18	1	13	7	13	12	9	9	11	10	33	0	12	11	11	11	10	10	16	11	21	20	1
Akerakar 54-55	8	10	11	10	1	1	12	20	10	12	11	15	9	22	15	11	1	1	15	1	10	13	11	11	10	21	18	1	13	7	13	12	9	9	11	10	33	0	12	11	11	11	10	10	16	11	21	20	1
Akerakar 56	8	10	11	10	1	1	12	20	10	12	11	15	9	22	15	11	1	1	15	1	10	13	11	11	10	21	18	1	13	7	13	12	9	9	11	10	33	0	12	11	11	11	10	10	16	11	21	20	1
Akerakar 57	8	10	11	10	1	1	12	20	10	12	11	15	9	22	15	11	1	1	15	1	10	13	11	11	10	21	18	1	13	7	13	12	9	9	11	10	33	0	12	11	11	11	10	10	16	11	21	20	1
Akerakar 58	8	10	11	10	1	1	12	20	10	12	11	15	9	22	15	11	1	1	15	1	10	13	11	11	10	21	18	1	13	7	13	12	9	9	11	10	33	0	12	11	11	11	10	10	16	11	21	20	1
Akerakar 59	8	10	11	10	1	1	12	20	10	12	11	15	9	22	15	11	1	1	15	1	10	13	11	11	10	21	18	1	13	7	13	12	9	9	11	10	33	0	12	11	11	11	10	10	16	11	21	20	1
Akerakar 60	8	10	11	10	1	1	12	20	10	12	11	15	9	22	15	11	1	1	15	1	10	13	11	11	10	21	18	1	13	7	13	12	9	9	11	10	33	0	12	11	11	11	10	10	16	11	21	20	1
Akerakar 61	8	10	11	10	1	1	12	20	10	12	11	15	9	22	15	11	1	1	15	1	10	13	11	11	10	21	18	1	13	7	13	12	9	9	11	10	33	0	12	11	11	11	10	10	16	11	21	20	1
Akerakar 62	8	10	11	10	1	1	12	20	10	11	11	15	9	22	15	11	1	1	15	1	10	13	11	11	10	21	18	1	13	7	13	12	9	9	11	10	33	0	12	11	11	11	10	10	16	11	21	20	1
Akerakar 63	8	10	11	10	1	1	12	20	10	11	11	15	9	22	15	11	1	1	16	1	10	13	11	11	10	21	18	1	13	7	13	12	9	9	11	10	33	0	12	11	11	11	10	10	16	11	21	20	1
Akerakar 64	8	10	11	10	1	1	12	20	10	12	11	15	9	22	15	11	1	1	15	1	10	13	11	11	10	21	18	1	13	7	13	12	9	9	11	10	33	0	12	11	11	11	10	10	16	11	21	20	1
Akerakar 65	8	10	11	10	1	1	12	20	10	12	11	15	9	22	15	11	1	1	15	1	10	13	11	11	10	21	18	1	13	7	13	12	9	9	11	10	33	0	12	11	11	11	10	10	16	11	21	20	1
Akerakar 66	8	10	11	10	1	1	12	20	10	12	11	15	9	22	15	11	1	1	15	1	10	13	11	11	10	21	18	1	13	7	13	12	9	9	11	10	33	0	12	11	11	11	10	10	16	11	21	20	1
Akerakar 67-69	8	10	11	10	1	1	12	20	10	11	11	15	9	22	15	11	1	1	16	1	10	13	11	11	10	21	18	1	13	7	13	12	9	9	11	10	33	0	12	11	11	11	10	10	16	11	21	20	1
Akerakar 68	8	10	11	10	1	1	12	20	10	12	11	15	9	22	15	11	1	1	15	1	10	13	11	11	10	21	18	1	13	7	13	12	9	9	11	10	33	0	12	11	11	11	10	10	16	11	21	20	1
Akerakar 70	8	10	11	10	1	1	12	20	10	11	11	15	9	22	15	11	1	1	16	1	10	13	11	11	10	21	18	1	13	7	13	12	9	9	11	10	33	0	12	11	11	11	10	10	16	11	21	20	1
Akerakar 71	8	10	11	10	1	1	12	20	10	12	11	15	9	22	15	11	1	1	15	1	10	13	11	11	10	21	18	1	13	7	13	12	9	9	11	10	33	0	12	11	11	11	10	10	16	11	21	20	1
Akerakar 72	8	10	11	10	1	1	12	20	10	12	11	15	9	22	15	11	1	1	15	1	10	13	11	11	10	21	18	1	13	7	13	12	9	9	11	10	33	0	12	11	11	11	10	10	16	11	21	20	1
Inerjiounene 1-3	8	10	11	10	1	1	12	20	10	12	11	15	9	22	15	11	1	1	15	1	10	13	11	11	10	21	18	1	13	7	13	12	9	9	11	10	33	0	12	11	11	11	10	10	16	11	21	20	1
Inerjiounene 2	8	10	11	10	1	1	12	20	10	11	11	15	9	22	15	11	1	1	16	1	10	13	11	11	10	21	18	1	13	7	13	12	9	9	11	10	33	0	12	11	11	11	10	10	16	11	21	20	1
Assekrem 1	0	0	0	0	0	0	0	0	0	0	0	0	0	0	0	0	0	0	0	0	0	0	0	0	0	0	0	0	0	0	0	0	0	0	0	0	0	0	0	0	0	0	0	0	0	0	0	0	0
Assekrem 2	0	0	0	0	0	0	0	0	0	0	0	0	0	0	0	0	0	0	0	0	0	0	0	0	0	0	0	0	0	0	0	0	0	0	0	0	0	0	0	0	0	0	0	0	0	0	0	0	0
Ahounamat 1	8	10	11	10	1	1	12	20	10	11	11	15	9	22	15	11	1	1	15	1	10	13	11	11	10	21	18	1	13	7	13	12	9	9	11	10	33	0	12	11	11	11	10	10	16	11	21	20	1
Ahounamat 2	8	10	11	10	1	1	12	20	10	11	11	15	9	22	15	11	1	1	15	1	10	13	11	11	10	21	18	1	13	7	13	12	9	9	11	10	33	0	12	11	11	11	10	10	16	11	21	20	1
Ahounamat 3	8	10	11	10	1	1	12	20	10	12	11	16	9	22	15	11	1	1	15	1	10	13	11	11	10	21	18	1	13	7	13	12	9	9	11	10	33	0	12	11	11	10	10	10	16	11	21	20	1
Ahounamat 5	8	10	11	10	1	1	12	20	10	12	11	16	9	22	15	11	1	1	15	1	10	13	11	11	10	21	18	1	13	7	13	12	9	9	11	10	33	0	12	11	11	10	10	10	16	11	21	20	1
Ahounamat 7	8	10	11	10	1	1	12	20	10	12	11	15	9	22	15	11	1	1	15	1	10	13	11	11	10	21	18	1	13	7	13	12	9	9	11	10	33	0	12	11	11	11	10	10	16	11	21	20	1
Ahounamat 8	8	10	11	10	1	1	12	20	10	12	11	15	9	22	15	11	1	1	15	1	10	13	11	11	10	21	18	1	13	7	13	12	9	9	11	10	33	0	12	11	11	11	10	10	16	11	21	20	1
Ahounamat 9	8	10	11	10	1	1	12	20	10	12	11	15	9	22	15	11	1	1	15	1	10	13	11	11	10	21	18	1	13	7	13	12	9	9	11	10	33	0	12	11	11	11	10	10	16	11	21	20	1
Ahounamat 10	8	10	11	10	1	1	12	20	10	12	11	15	9	22	15	11	1	1	15	1	10	13	11	11	10	21	18	1	13	7	13	12	9	9	11	10	33	0	12	11	11	11	10	10	16	11	21	20	1
Ahounamat 13	8	10	11	10	1	1	12	20	10	12	11	15	9	22	15	11	1	1	15	1	10	13	11	11	10	21	18	1	13	7	13	12	9	9	11	10	33	0	12	11	11	11	10	10	16	11	21	20	1
Ti-n-Hâmor 48	0	0	0	0	0	0	0	0	0	0	0	0	0	0	0	0	0	0	0	0	0	0	0	0	0	0	0	0	0	0	0	0	0	0	0	0	0	0	0	0	0	0	0	0	0	0	0	0	0
Ti-n-Hâmor 49	0	0	0	0	0	0	0	0	0	0	0	0	0	0	0	0	0	0	0	0	0	0	0	0	0	0	0	0	0	0	0	0	0	0	0	0	0	0	0	0	0	0	0	0	0	0	0	0	0
Ti-n-Hâmor 50	0	0	0	0	0	0	0	0	0	0	0	0	0	0	0	0	0	0	0	0	0	0	0	0	0	0	0	0	0	0	0	0	0	0	0	0	0	0	0	0	0	0	0	0	0	0	0	0	0
Tin Hamor 1	8	10	11	10	1	1	12	20	10	11	11	15	9	22	15	11	1	1	15	1	10	13	11	11	10	21	18	1	13	7	13	12	9	9	11	10	33	0	12	11	11	11	10	10	16	11	21	20	1
Tin Hamor 2-3	8	10	11	10	1	1	12	20	10	12	11	15	9	22	15	11	1	1	15	1	10	13	11	11	10	21	18	1	13	7	13	12	9	9	11	10	33	0	12	11	11	11	10	10	16	11	21	20	1
Tin Hamor 4	8	10	11	10	1	1	12	20	10	11	11	15	9	22	15	11	1	1	15	1	10	13	11	11	10	21	18	1	13	7	13	12	9	9	11	10	33	0	12	11	11	11	10	10	16	11	21	20	1
Tin Hamor 5	8	10	11	10	1	1	12	20	10	11	11	15	9	22	15	11	1	1	15	1	10	13	11	11	10	21	18	1	13	7	13	12	9	9	11	10	33	0	12	11	11	11	10	10	16	11	21	20	1
Tin Hamor 6	8	10	11	10	1	1	12	20	10	11	11	15	9	22	15	11	1	1	16	1	10	13	11	11	10	21	18	1	13	7	13	12	9	9	11	10	33	0	12	11	11	11	10	10	16	11	21	20	1
Tin Hamor 7	8	10	11	10	1	1	12	20	10	12	11	15	9	22	15	11	1	1	15	1	10	13	11	11	10	21	18	1	13	7	13	12	9	9	11	10	33	0	12	11	11	11	10	10	16	11	21	20	1
Tin Hamor 8	8	10	11	10	1	1	12	20	10	11	11	15	9	22	15	11	1	1	15	1	10	13	11	11	10	21	18	1	13	7	13	12	9	9	11	10	33	0	12	11	11	11	10	10	16	11	21	20	1
Tin Hamor 9	8	10	11	10	1	1	12	20	10	11	11	15	9	22	15	11	1	1	15	1	10	13	11	11	10	21	18	1	13	7	13	12	9	9	11	10	33	0	12	11	11	11	10	10	16	11	21	20	1
Tin Hamor 11	8	10	11	10	1	1	12	20	10	11	11	15	9	22	15	11	1	1	15	1	10	13	11	11	10	21	18	1	13	7	13	12	9	9	11	10	33	0	12	11	11	11	10	10	16	11	21	20	1
Tin Hamor 12	8	10	11	10	1	1	12	20	10	11	11	15	9	22	15	11	1	1	15	1	10	13	11	11	10	21	18	1	13	7	13	12	9	9	11	10	33	0	12	11	11	11	10	10	16	11	21	20	1
Tin Hamor 13	8	10	11	10	1	1	12	20	10	11	11	15	9	22	15	11	1	1	15	1	10	13	11	11	10	21	18	1	13	7	13	12	9	9	11	10	33	0	12	11	11	11	10	10	16	11	21	20	1
Tin Hamor 14	8	10	11	10	1	1	12	20	10	11	11	15	9	22	15	11	1	1	15	1	10	13	11	11	10	21	18	1	13	7	13	12	9	9	11	10	33	0	12	11	11	11	10	10	16	11	21	20	1
Tin Hamor 15	8	10	11	10	1	1	12	20	10	11	11	15	9	22	15	11	1	1	15	1	10	13	11	11	10	21	18	1	13	7	13	12	9	9	11	10	33	0	12	11	11	11	10	10	16	11	21	20	1
Tin Hamor 16	8	10	11	10	1	1	12	20	10	11	11	15	9	22	15	11	1	1	15	1	10	13	11	11	10	21	18	1	13	7	13	12	9	9	11	10	33	0	12	11	11	11	10	10	16	11	21	20	1
Tin Hamor 17	8	10	11	10	1	1	12	20	10	11	11	15	9	22	15	11	1	1	15	1	10	13	11	11	10	21	18	1	13	7	13	12	9	9	11	10	33	0	12	11	11	11	10	10	16	11	21	20	1
Tin Hamor 18	8	10	11	10	1	1	12	20	10	11	11	15	9	22	15	11	1	1	15	1	10	13	11	11	10	21	18	1	13	7	13	12	9	9	11	10	33	0	12	11	11	11	10	10	16	11	21	20	1
Tin Hamor 19	8	10	11	10	1	1	12	20	10	11	11	15	9	22	15	11	1	1	15	1	10	13	11	11	10	21	18	1	13	7	13	12	9	9	11	10	33	0	12	11	11	11	10	10	16	11	21	20	1
Tin Hamor 20	8	10	11	10	1	1	12	20	10	11	11	15	9	22	15	11	1	1	15	1	10	13	11	11	10	21	18	1	13	7	13	12	9	9	11	10	33	0	12	11	11	11	10	10	16	11	21	20	1
Tin Hamor 21-23	8	10	11	10	1	1	12	20	10	11	11	15	9	22	15	11	1	1	15	1	10	13	11	11	10	21	18	1	13	7	13	12	9	9	11	10	33	0	12	11	11	11	10	10	16	11	21	20	1
Tin Hamor 24	8	10	11	10	1	1	12	20	10	11	11	15	9	22	15	11	1	1	15	1	10	13	11	11	10	21	18	1	13	7	13	12	9	9	11	10	33	0	12	11	11	11	10	10	16	11	21	20	1
Tin Hamor 25	8	10	11	10	1	1	12	20	10	12	11	15	9	21	15	11	1	1	15	1	10	13	11	11	10	21	18	1	13	7	13	12	9	9	11	10	33	0	12	11	11	11	10	10	16	11	21	20	1
Tin Hamor 27	8	10	11	10	1	1	12	20	10	11	11	15	9	22	15	11	1	1	15	1	10	13	11	11	10	21	18	1	13	7	13	12	9	9	11	10	33	0	12	11	11	11	10	10	16	11	21	20	1
Tin Hamor 28	8	10	11	10	1	1	12	20	10	12	11	15	9	22	15	11	1	1	14	1	10	13	11	11	10	21	18	1	13	7	13	12	9	9	11	10	33	0	12	11	11	11	10	10	16	11	21	20	1
Tin Hamor 29	8	10	11	10	1	1	12	20	10	12	11	15	9	21	15	11	1	1	15	1	10	13	11	11	10	21	18	1	13	7	13	12	9	9	11	10	33	0	12	11	11	11	10	10	16	11	21	20	1
Tin Hamor 30	8	10	11	10	1	1	12	20	10	11	11	15	9	22	15	11	1	1	15	1	10	13	11	11	10	21	18	1	13	7	13	12	9	9	11	10	33	0	12	11	11	11	10	10	16	11	21	20	1
Tin Hamor 31	8	10	11	10	1	1	12	20	10	11	11	15	9	22	15	11	1	1	15	1	10	13	11	11	10	21	18	1	13	7	13	12	9	9	11	10	33	0	12	11	11	11	10	10	16	11	21	20	1
Tin Hamor 32	8	10	11	10	1	1	12	20	10	11	11	15	9	22	15	11	1	1	15	1	10	13	11	11	10	21	18	1	13	7	13	12	9	9	11	10	33	0	12	11	11	11	10	10	16	11	21	20	1
Tin Hamor 33	8	10	11	10	1	1	12	20	10	11	11	15	9	22	15	11	1	1	15	1	10	13	11	11	10	21	18	1	13	7	13	12	9	9	11	10	33	0	12	11	11	11	10	10	16	11	21	20	1
Tin Hamor 34	8	10	11	10	1	1	12	20	10	11	11	15	9	22	15	11	1	1	15	1	10	13	11	11	10	21	18	1	13	7	13	12	9	9	11	10	33	0	12	11	11	11	10	10	16	11	21	20	1
Tin Hamor 37	8	10	11	10	1	1	12	20	10	11	11	15	9	22	15	11	1	1	15	1	10	13	11	11	10	21	18	1	13	7	13	12	9	9	11	10	33	0	12	11	11	11	10	10	16	11	21	20	1
Tin Hamor 38	8	10	11	10	1	1	12	20	10	11	11	15	9	22	15	11	1	1	15	1	10	13	11	11	10	21	18	1	13	7	13	12	9	9	11	10	33	0	12	11	11	11	10	10	16	11	21	20	1
Tin Hamor 39	8	10	11	10	1	1	12	20	10	11	11	15	9	22	15	11	1	1	15	1	10	13	11	11	10	21	18	1	13	7	13	12	9	9	11	10	33	0	12	11	11	11	10	10	16	11	21	20	1
Tin Hamor 40	8	10	11	10	1	1	12	20	10	11	11	15	9	22	15	11	1	1	15	1	10	13	11	11	10	21	18	1	13	7	13	12	9	9	11	10	33	0	12	11	11	11	10	10	16	11	21	20	1
Tin Hamor 41-43	8	10	11	10	1	1	12	20	10	11	11	15	9	22	15	11	1	1	15	1	10	13	11	11	10	21	18	1	13	7	13	12	9	9	11	10	33	0	12	11	11	11	10	10	16	11	21	20	1
Tin Hamor 42	8	10	11	10	1	1	12	20	10	11	11	15	9	22	15	11	1	1	15	1	10	13	11	11	10	21	18	1	13	7	13	12	9	9	11	10	33	0	12	11	11	11	10	10	16	11	21	20	1
Tin Hamor 44	8	10	11	10	1	1	12	20	10	11	11	15	9	22	15	11	1	1	15	1	10	13	11	11	10	21	18	1	13	7	13	12	9	9	11	10	33	0	12	11	11	11	10	10	16	11	21	20	1
Tin Hamor 45	8	10	11	10	1	1	12	20	10	11	11	15	9	22	15	11	1	1	15	1	10	13	11	11	10	21	18	1	13	7	13	12	9	9	11	10	33	0	12	11	11	11	10	10	16	11	21	20	1
Tin Hamor 46	8	10	11	10	1	1	12	20	10	11	11	15	9	22	15	11	1	1	15	1	10	13	11	11	10	21	18	1	13	7	13	12	9	9	11	10	33	0	12	11	11	11	10	10	16	11	21	20	1
Tin Hamor 47	8	10	11	10	1	1	12	20	10	11	11	15	9	22	15	11	1	1	15	1	10	13	11	11	10	21	18	1	13	7	13	12	9	9	11	10	33	0	12	11	11	11	10	10	16	11	21	20	1
Jackson & Ramsey 2	8	10	11	10	1	1	12	20	10	12	10	15	11	23	15	11	0	1	15	1	8	13	10	11	10	21	18	1	13	7	13	12	9	9	11	10	35	0	12	12	12	12	10	10	16	11	21	21	1
[truncated: 2 more columns]
